# Supplementary material for: 4-Thio­carbamoylpyridin-1-ium iodide
Source: Acta Crystallogr Sect E Struct Rep Online. 2014 Feb 22;70(Pt 3):o340–1. doi: 10.1107/S1600536814003511 (PMC3998408; doi:10.1107/S1600536814003511)
Supplement: Supplementary file 1 [file e-70-0o340-sup1.cif]

##############################################################################
#                                                                            #
# This CIF contains the data in a paper accepted for publication in          #
# Acta Crystallographica Section E. It conforms to the requirements of       #
# Notes for Authors for Acta Crystallographica Section E, and has been       #
# peer reviewed under the auspices of the IUCr Commission on Journals.       #
#                                                                            #
# Full details of the Crystallographic Information File format               #
# are given in the paper "The Crystallographic Information File (CIF):       #
# a New Standard Archive File for Crystallography" by S. R. Hall, F. H.      #
# Allen and I. D. Brown [Acta Cryst. (1991), A47, 655-685].                  #
#                                                                            #
# The current version of the core CIF dictionary is obtainable from          #
# ftp://ftp.iucr.org/pub/cif_core.dic.                                       #
#                                                                            #
# Software is freely available for graphical display of the structure(s)     #
# in this CIF. For information consult the CIF software page                 #
# http://www.iucr.org/resources/cif/software.                                #
#                                                                            #
# This file may be used for bona fide research purposes within the           #
# scientific community so long as proper attribution is given to the journal # 
# article from which it was obtained.                                        #
#                                                                            #
##############################################################################
data_I
_database_code_depnum_ccdc_archive 'CCDC 987377'
_audit_creation_method     SHELXL-2013
_journal_date_recd_electronic     2014-01-29
_journal_date_accepted     2014-02-17
_journal_name_full     'Acta Crystallographica, Section E'
_journal_year     2014
_journal_volume     70
_journal_issue      3
_journal_page_first     o340
_journal_page_last     o341
_journal_paper_category     QO
_journal_paper_doi     10.1107/S1600536814003511
_journal_coeditor_code     RN2122
_publ_contact_author_name     'Boer\'e, Ren\'e T.'
_publ_contact_author_address
;
Department of Chemistry and Biochemistry,
University of Lethbridge,
Lethbridge, AB, Canada T1K 3M4
;
_publ_contact_author_email     'boere@uleth.ca'
_publ_contact_author_fax     '+14033292045'
_publ_contact_author_phone     '+14033292057'
_publ_section_title
;
4-Thiocarbamoylpyridin-1-ium iodide
;
loop_
    _publ_author_name
    _publ_author_footnote
    _publ_author_address
    'Shotonwa, Ibukun O.' .
;
Department of Chemistry and Biochemistry,
University of Lethbridge,
Lethbridge, AB, Canada T1K 3M4
;
    'Boer\'e, Ren\'e T.' .
;
Department of Chemistry and Biochemistry,
University of Lethbridge,
Lethbridge, AB, Canada T1K 3M4
;
_chemical_name_systematic
;
4-Thiocarbamoylpyridine hydroiodide
;
_chemical_name_common     ?
_chemical_formula_moiety     'C6 H7 N2 S +, I -'
_chemical_formula_sum     'C6 H7 I N2 S'
_chemical_formula_iupac     'C6 H7 N2 S +, I -'
_chemical_formula_weight     266.10
_chemical_melting_point     ?
_shelx_space_group_comment
;
The symmetry employed for this shelxl refinement is uniquely defined
by the following loop, which should always be used as a source of
symmetry information in preference to the above space-group names.
They are only intended as comments.
;
_space_group_crystal_system     monoclinic
_space_group_name_H-M_alt     'C 2/c'
_space_group_name_Hall     '-C 2yc'
loop_
    _space_group_symop_operation_xyz
    'x, y, z'
    '-x, y, -z+1/2'
    'x+1/2, y+1/2, z'
    '-x+1/2, y+1/2, -z+1/2'
    '-x, -y, -z'
    'x, -y, z-1/2'
    '-x+1/2, -y+1/2, -z'
    'x+1/2, -y+1/2, z-1/2'
_cell_length_a     18.7580(11)
_cell_length_b     7.7476(4)
_cell_length_c     24.1784(14)
_cell_angle_alpha     90
_cell_angle_beta     101.1650(10)
_cell_angle_gamma     90
_cell_volume     3447.3(3)
_cell_formula_units_Z     16
_cell_measurement_reflns_used     9990
_cell_measurement_theta_min     2.53
_cell_measurement_theta_max     27.43
_cell_measurement_temperature     173(2)
_exptl_crystal_description     'Block'
_exptl_crystal_colour     'orange'
_exptl_crystal_size_max     0.309
_exptl_crystal_size_mid     0.233
_exptl_crystal_size_min     0.181
_exptl_crystal_density_diffrn     2.051
_exptl_crystal_F_000     2016
loop_
    _exptl_crystal_face_index_h
    _exptl_crystal_face_index_k
    _exptl_crystal_face_index_l
    _exptl_crystal_face_perp_dist
    -1.00 1.00 0.00 0.1190
    -1.00 -1.00 1.00 0.1580
    -1.00 0.00 0.00 0.0380
    1.00 0.00 0.00 0.0980
    -1.00 0.00 -1.00 0.1030
    1.00 0.00 1.00 0.1290
    0.00 0.00 1.00 0.1490
    0.00 0.00 -1.00 0.1460
    1.00 0.00 -1.00 0.1230
    -1.00 0.00 1.00 0.1100
    1.00 -1.00 0.00 0.1240
    1.00 1.00 -1.00 0.1230
    2.00 1.00 0.00 0.0750
    -2.00 -1.00 0.00 0.1060
    2.00 -1.00 -1.00 0.0980
    2.00 -1.00 1.00 0.1150
_exptl_absorpt_coefficient_mu     3.887
_exptl_absorpt_correction_type     multi-scan
_exptl_absorpt_process_details
;
(SADABS; Bruker, 2008)
;
_shelx_estimated_absorpt_T_min     0.380
_shelx_estimated_absorpt_T_max     0.540
_exptl_absorpt_correction_T_min     0.5406
_exptl_absorpt_correction_T_max     0.7456
_exptl_special_details
;
A crystal coated in Paratone (TM) oil was mounted on the end of a thin glass
capillary and cooled in the gas stream of the diffractometer Kryoflex device.
;
_diffrn_ambient_temperature     173(2)
_diffrn_radiation_type     MoK\a
_diffrn_radiation_wavelength     0.71073
_diffrn_radiation_monochromator     graphite
_diffrn_measurement_device_type
;
Bruker APEXII CCD area-detector
;
_diffrn_measurement_method     '\f and \w scans'
_diffrn_detector_area_resol_mean     66.06
_diffrn_reflns_number     19180
_diffrn_reflns_av_R_equivalents     0.0200
_diffrn_reflns_theta_min     1.717
_diffrn_reflns_theta_max     27.444
_diffrn_reflns_theta_full     25.250
_diffrn_measured_fraction_theta_max     0.997
_diffrn_measured_fraction_theta_full     0.998
_diffrn_reflns_limit_h_min     -24
_diffrn_reflns_limit_h_max     24
_diffrn_reflns_limit_k_min     -10
_diffrn_reflns_limit_k_max     10
_diffrn_reflns_limit_l_min     -31
_diffrn_reflns_limit_l_max     31
_refine_special_details
;
Amine and pyridinium NH atoms freely refined in order to get H-bond s.u. data.
The isotropic displacements were set to 1.2* values of attached N.
;
_reflns_number_total     3923
_reflns_number_gt     3684
_reflns_threshold_expression     I>2\s(I)
_refine_ls_structure_factor_coef     Fsqd
_refine_ls_matrix_type     full
_refine_ls_R_factor_all     0.0163
_refine_ls_R_factor_gt     0.0144
_refine_ls_wR_factor_gt     0.0329
_refine_ls_wR_factor_ref     0.0336
_refine_ls_goodness_of_fit_ref     1.075
_refine_ls_restrained_S_all     1.075
_refine_ls_number_reflns     3923
_refine_ls_number_parameters     199
_refine_ls_number_restraints     0
_refine_ls_hydrogen_treatment     mixed
_refine_ls_weighting_scheme     calc
_refine_ls_weighting_details
              'w=1/[\s^2^(Fo^2^)+(0.0140P)^2^+2.9155P] where P=(Fo^2^+2Fc^2^)/3'
_atom_sites_solution_hydrogens     difmap
_atom_sites_solution_primary     direct
_atom_sites_solution_secondary     difmap
_refine_ls_shift/su_max     0.003
_refine_ls_shift/su_mean     0.000
_refine_diff_density_max     0.303
_refine_diff_density_min     -0.355
_refine_ls_extinction_method     none
_refine_ls_extinction_coef     .
loop_
    _atom_type_symbol
    _atom_type_description
    _atom_type_scat_dispersion_real
    _atom_type_scat_dispersion_imag
    _atom_type_scat_source
    'C' 'C' 0.0033 0.0016
                         'International Tables Vol C Tables 4.2.6.8 and 6.1.1.4'
    'H' 'H' 0.0000 0.0000
                         'International Tables Vol C Tables 4.2.6.8 and 6.1.1.4'
    'N' 'N' 0.0061 0.0033
                         'International Tables Vol C Tables 4.2.6.8 and 6.1.1.4'
    'S' 'S' 0.1246 0.1234
                         'International Tables Vol C Tables 4.2.6.8 and 6.1.1.4'
    'I' 'I' -0.4742 1.8119
                         'International Tables Vol C Tables 4.2.6.8 and 6.1.1.4'
_computing_data_collection     'APEX2 (Bruker, 2008)'
_computing_cell_refinement     'SAINT-Plus (Bruker, 2008)'
_computing_data_reduction     'SAINT-Plus (Bruker, 2008)'
_computing_structure_solution     'SHELXS97 (Sheldrick, 2008)'
_computing_structure_refinement     'SHELXL-2013 (Sheldrick, 2008)'
_computing_molecular_graphics     'Mercury (Macrae <i>et al.</i>, 2006)'
_computing_publication_material     'publCIF (Westrip, 2010)'
loop_
    _atom_site_type_symbol
    _atom_site_label
    _atom_site_fract_x
    _atom_site_fract_y
    _atom_site_fract_z
    _atom_site_U_iso_or_equiv
    _atom_site_adp_type
    _atom_site_calc_flag
    _atom_site_occupancy
    _atom_site_disorder_assembly
    _atom_site_disorder_group
    I I1 0.73295(2) 0.78676(2) 0.40917(2) 0.02306(4) Uani d 1 . .
    I I2 0.50416(2) -0.34932(2) 0.65408(2) 0.02433(4) Uani d 1 . .
    S S1 0.23724(3) 0.15493(7) 0.82498(2) 0.03064(11) Uani d 1 . .
    N N1 0.32690(10) 0.4190(2) 0.83135(8) 0.0322(4) Uani d 1 . .
    H H1A 0.3653(13) 0.467(3) 0.8274(10) 0.039 Uiso d 1 . .
    H H1B 0.3022(13) 0.473(3) 0.8524(10) 0.039 Uiso d 1 . .
    N N2 0.42894(8) 0.0542(2) 0.69703(6) 0.0237(3) Uani d 1 . .
    H H2 0.4497(11) 0.014(3) 0.6721(9) 0.028 Uiso d 1 . .
    C C1 0.30728(10) 0.2657(2) 0.81067(7) 0.0221(4) Uani d 1 . .
    C C2 0.35203(9) 0.1918(2) 0.77127(7) 0.0201(3) Uani d 1 . .
    C C3 0.38691(10) 0.2986(2) 0.73855(8) 0.0226(4) Uani d 1 . .
    H H3 0.3849 0.4204 0.7424 0.027 Uiso calc 1 . .
    C C4 0.42429(10) 0.2264(2) 0.70060(8) 0.0238(4) Uani d 1 . .
    H H4 0.4467 0.2983 0.6771 0.029 Uiso calc 1 . .
    C C5 0.39722(10) -0.0526(2) 0.72831(8) 0.0258(4) Uani d 1 . .
    H H5 0.4018 -0.1740 0.7247 0.031 Uiso calc 1 . .
    C C6 0.35787(10) 0.0139(2) 0.76581(8) 0.0253(4) Uani d 1 . .
    H H6 0.3348 -0.0613 0.7879 0.030 Uiso calc 1 . .
    S S2 0.48535(3) 0.15223(6) 0.57798(2) 0.02810(10) Uani d 1 . .
    N N3 0.59993(10) -0.0467(2) 0.58319(8) 0.0304(4) Uani d 1 . .
    H H3A 0.6393(13) -0.078(3) 0.5779(10) 0.036 Uiso d 1 . .
    H H3B 0.5804(13) -0.120(3) 0.6025(10) 0.036 Uiso d 1 . .
    N N4 0.66095(9) 0.4143(2) 0.45727(7) 0.0294(4) Uani d 1 . .
    H H4A 0.6785(12) 0.483(3) 0.4351(9) 0.035 Uiso d 1 . .
    C C7 0.56575(10) 0.0956(2) 0.56424(7) 0.0209(4) Uani d 1 . .
    C C8 0.60102(9) 0.2080(2) 0.52709(7) 0.0203(4) Uani d 1 . .
    C C9 0.64262(10) 0.1370(2) 0.49061(8) 0.0244(4) Uani d 1 . .
    H H9 0.6511 0.0161 0.4904 0.029 Uiso calc 1 . .
    C C10 0.67111(11) 0.2439(3) 0.45512(8) 0.0287(4) Uani d 1 . .
    H H10 0.6979 0.1969 0.4291 0.034 Uiso calc 1 . .
    C C11 0.62265(11) 0.4872(3) 0.49209(8) 0.0299(4) Uani d 1 . .
    H H11 0.6173 0.6091 0.4926 0.036 Uiso calc 1 . .
    C C12 0.59099(10) 0.3860(2) 0.52727(8) 0.0259(4) Uani d 1 . .
    H H12 0.5626 0.4369 0.5514 0.031 Uiso calc 1 . .
loop_
    _atom_site_aniso_label
    _atom_site_aniso_U_11
    _atom_site_aniso_U_22
    _atom_site_aniso_U_33
    _atom_site_aniso_U_12
    _atom_site_aniso_U_13
    _atom_site_aniso_U_23
    I1 0.02298(6) 0.02070(6) 0.02617(6) -0.00052(4) 0.00639(5) 0.00397(4)
    I2 0.02670(7) 0.01916(6) 0.02859(7) 0.00127(5) 0.00896(5) 0.00029(5)
    S1 0.0295(3) 0.0312(3) 0.0355(3) -0.0050(2) 0.0170(2) -0.0023(2)
    N1 0.0314(9) 0.0302(10) 0.0400(10) -0.0058(8) 0.0195(8) -0.0138(8)
    N2 0.0205(8) 0.0296(9) 0.0216(8) 0.0028(6) 0.0058(6) -0.0056(6)
    C1 0.0227(9) 0.0233(9) 0.0211(8) 0.0025(7) 0.0060(7) 0.0004(7)
    C2 0.0185(8) 0.0228(9) 0.0186(8) 0.0012(7) 0.0029(7) -0.0017(7)
    C3 0.0246(9) 0.0197(9) 0.0235(9) -0.0001(7) 0.0048(7) -0.0003(7)
    C4 0.0246(9) 0.0248(9) 0.0226(9) -0.0017(7) 0.0056(7) 0.0002(7)
    C5 0.0270(10) 0.0198(9) 0.0304(10) 0.0022(7) 0.0052(8) -0.0026(7)
    C6 0.0280(10) 0.0206(9) 0.0287(9) -0.0006(8) 0.0086(8) 0.0014(7)
    S2 0.0268(2) 0.0295(3) 0.0317(2) 0.00596(19) 0.0148(2) 0.0049(2)
    N3 0.0259(9) 0.0295(9) 0.0392(10) 0.0061(7) 0.0150(8) 0.0130(8)
    N4 0.0259(8) 0.0325(9) 0.0284(8) -0.0097(7) 0.0017(7) 0.0105(7)
    C7 0.0219(9) 0.0219(9) 0.0194(8) -0.0004(7) 0.0053(7) -0.0006(7)
    C8 0.0185(8) 0.0213(9) 0.0204(8) -0.0016(7) 0.0018(7) 0.0005(7)
    C9 0.0229(9) 0.0250(10) 0.0263(9) -0.0019(7) 0.0073(7) -0.0004(7)
    C10 0.0260(10) 0.0353(11) 0.0261(9) -0.0044(8) 0.0082(8) 0.0019(8)
    C11 0.0295(10) 0.0212(9) 0.0358(11) -0.0043(8) -0.0020(8) 0.0061(8)
    C12 0.0278(10) 0.0225(9) 0.0267(9) -0.0002(8) 0.0036(8) -0.0004(7)
_geom_special_details
;
All e.s.d.'s (except the e.s.d. in the dihedral angle between two l.s. planes)
are estimated using the full covariance matrix. The cell e.s.d.'s are taken
into account individually in the estimation of e.s.d.'s in distances, angles
and torsion angles; correlations between e.s.d.'s in cell parameters are only
used when they are defined by crystal symmetry. An approximate (isotropic)
treatment of cell e.s.d.'s is used for estimating e.s.d.'s involving l.s.
planes.
;
loop_
    _geom_bond_atom_site_label_1
    _geom_bond_atom_site_label_2
    _geom_bond_site_symmetry_2
    _geom_bond_distance
    _geom_bond_publ_flag
    S1 C1 . 1.6608(19) ?
    N1 C1 . 1.313(3) ?
    N1 H1A . 0.83(2) ?
    N1 H1B . 0.86(2) ?
    N2 C5 . 1.336(2) ?
    N2 C4 . 1.341(2) ?
    N2 H2 . 0.84(2) ?
    C1 C2 . 1.500(2) ?
    C2 C6 . 1.391(2) ?
    C2 C3 . 1.392(2) ?
    C3 C4 . 1.377(3) ?
    C3 H3 . 0.9500 ?
    C4 H4 . 0.9500 ?
    C5 C6 . 1.376(3) ?
    C5 H5 . 0.9500 ?
    C6 H6 . 0.9500 ?
    S2 C7 . 1.6648(18) ?
    N3 C7 . 1.312(2) ?
    N3 H3A . 0.81(2) ?
    N3 H3B . 0.86(2) ?
    N4 C11 . 1.334(3) ?
    N4 C10 . 1.336(3) ?
    N4 H4A . 0.86(2) ?
    C7 C8 . 1.494(2) ?
    C8 C12 . 1.392(3) ?
    C8 C9 . 1.399(2) ?
    C9 C10 . 1.373(3) ?
    C9 H9 . 0.9500 ?
    C10 H10 . 0.9500 ?
    C11 C12 . 1.374(3) ?
    C11 H11 . 0.9500 ?
    C12 H12 . 0.9500 ?
loop_
    _geom_angle_atom_site_label_1
    _geom_angle_atom_site_label_2
    _geom_angle_atom_site_label_3
    _geom_angle_site_symmetry_1
    _geom_angle_site_symmetry_3
    _geom_angle
    _geom_angle_publ_flag
    C1 N1 H1A . . 123.0(17) ?
    C1 N1 H1B . . 121.3(16) ?
    H1A N1 H1B . . 115(2) ?
    C5 N2 C4 . . 122.57(16) ?
    C5 N2 H2 . . 120.0(15) ?
    C4 N2 H2 . . 117.2(15) ?
    N1 C1 C2 . . 115.93(16) ?
    N1 C1 S1 . . 124.24(14) ?
    C2 C1 S1 . . 119.83(14) ?
    C6 C2 C3 . . 118.73(16) ?
    C6 C2 C1 . . 120.18(16) ?
    C3 C2 C1 . . 121.07(16) ?
    C4 C3 C2 . . 119.58(17) ?
    C4 C3 H3 . . 120.2 ?
    C2 C3 H3 . . 120.2 ?
    N2 C4 C3 . . 119.64(17) ?
    N2 C4 H4 . . 120.2 ?
    C3 C4 H4 . . 120.2 ?
    N2 C5 C6 . . 119.70(17) ?
    N2 C5 H5 . . 120.1 ?
    C6 C5 H5 . . 120.1 ?
    C5 C6 C2 . . 119.74(17) ?
    C5 C6 H6 . . 120.1 ?
    C2 C6 H6 . . 120.1 ?
    C7 N3 H3A . . 126.7(17) ?
    C7 N3 H3B . . 120.9(16) ?
    H3A N3 H3B . . 112(2) ?
    C11 N4 C10 . . 122.80(17) ?
    C11 N4 H4A . . 116.7(15) ?
    C10 N4 H4A . . 120.5(15) ?
    N3 C7 C8 . . 117.14(16) ?
    N3 C7 S2 . . 123.51(15) ?
    C8 C7 S2 . . 119.32(13) ?
    C12 C8 C9 . . 118.95(17) ?
    C12 C8 C7 . . 119.98(16) ?
    C9 C8 C7 . . 121.04(16) ?
    C10 C9 C8 . . 119.26(18) ?
    C10 C9 H9 . . 120.4 ?
    C8 C9 H9 . . 120.4 ?
    N4 C10 C9 . . 119.73(18) ?
    N4 C10 H10 . . 120.1 ?
    C9 C10 H10 . . 120.1 ?
    N4 C11 C12 . . 119.95(18) ?
    N4 C11 H11 . . 120.0 ?
    C12 C11 H11 . . 120.0 ?
    C11 C12 C8 . . 119.26(18) ?
    C11 C12 H12 . . 120.4 ?
    C8 C12 H12 . . 120.4 ?
loop_
    _geom_torsion_atom_site_label_1
    _geom_torsion_atom_site_label_2
    _geom_torsion_atom_site_label_3
    _geom_torsion_atom_site_label_4
    _geom_torsion_site_symmetry_1
    _geom_torsion_site_symmetry_2
    _geom_torsion_site_symmetry_3
    _geom_torsion_site_symmetry_4
    _geom_torsion
    _geom_torsion_publ_flag
    N1 C1 C2 C6 . . . . 152.73(19) ?
    S1 C1 C2 C6 . . . . -28.0(2) ?
    N1 C1 C2 C3 . . . . -28.9(3) ?
    S1 C1 C2 C3 . . . . 150.45(15) ?
    C6 C2 C3 C4 . . . . 1.9(3) ?
    C1 C2 C3 C4 . . . . -176.50(17) ?
    C5 N2 C4 C3 . . . . 1.4(3) ?
    C2 C3 C4 N2 . . . . -2.4(3) ?
    C4 N2 C5 C6 . . . . 0.2(3) ?
    N2 C5 C6 C2 . . . . -0.6(3) ?
    C3 C2 C6 C5 . . . . -0.4(3) ?
    C1 C2 C6 C5 . . . . 178.03(17) ?
    N3 C7 C8 C12 . . . . -148.94(18) ?
    S2 C7 C8 C12 . . . . 32.8(2) ?
    N3 C7 C8 C9 . . . . 32.9(3) ?
    S2 C7 C8 C9 . . . . -145.37(15) ?
    C12 C8 C9 C10 . . . . -1.4(3) ?
    C7 C8 C9 C10 . . . . 176.76(17) ?
    C11 N4 C10 C9 . . . . -1.3(3) ?
    C8 C9 C10 N4 . . . . 2.3(3) ?
    C10 N4 C11 C12 . . . . -0.8(3) ?
    N4 C11 C12 C8 . . . . 1.7(3) ?
    C9 C8 C12 C11 . . . . -0.6(3) ?
    C7 C8 C12 C11 . . . . -178.77(17) ?
loop_
    _geom_hbond_atom_site_label_D
    _geom_hbond_atom_site_label_H
    _geom_hbond_atom_site_label_A
    _geom_hbond_site_symmetry_A
    _geom_hbond_distance_DH
    _geom_hbond_distance_HA
    _geom_hbond_distance_DA
    _geom_hbond_angle_DHA
    N1 H1A I2 2_666 0.83(2) 2.79(2) 3.5996(18) 164(2)
    N1 H1B I1 8_466 0.86(2) 2.78(3) 3.6232(17) 167(2)
    N2 H2 I2 . 0.84(2) 3.06(2) 3.6622(16) 131.0(18)
    N2 H2 S2 . 0.84(2) 2.71(2) 3.3410(16) 133.2(18)
    N3 H3A I1 7_656 0.81(2) 2.86(2) 3.6188(17) 157(2)
    N3 H3B I2 . 0.86(2) 2.73(3) 3.5854(18) 173(2)
    N4 H4A I1 . 0.86(2) 2.69(2) 3.4804(17) 152.9(19)
    C4 H4 I2 1_565 0.95 3.03 3.8684(19) 148.6
    C4 H4 S2 . 0.95 2.87 3.4275(19) 118.8
_shelxl_version_number        2.013
_iucr_refine_instructions_details
;
TITL Py-4-C(S)NH2.HI  (RB11030)in C2/c
CELL 0.71073  18.7580   7.7476  24.1784  90.000 101.165  90.000
ZERR   16.00   0.0011   0.0004   0.0014   0.000   0.001   0.000
LATT 7
SYMM -X, Y, 0.5-Z
SFAC C  H  N  S  I
UNIT 96  112  32  16  16
OMIT     4   0   4
OMIT     1   1   5
OMIT    -2   4   1
OMIT    -3   1   5
OMIT     2   0   0
OMIT    0   0   6
L.S. 12
BOND $H
CONF
ACTA 50.5
MPLA 6 C2 C3 C4 N2 C5 C6 C1 N1 S1
MPLA 3 C1 N1 S1
MPLA 6 C8 C9 C10 N4 C11 C12 C7 N3 S2
MPLA 3 C7 N3 S2
REM Instructions for potential hydrogen bonds
EQIV $1 -x+1, y+1, -z+3/2
HTAB N1 I2_$1
EQIV $2 x-1/2, -y+3/2, z+1/2
HTAB N1 I1_$2
HTAB N2 I2
HTAB N2 S2
EQIV $3 -x+3/2, -y+1/2, -z+1
HTAB N3 I1_$3
HTAB N3 I2
HTAB N4 I1
EQIV $4 x, y+1, z
HTAB C4 I2_$4
HTAB C4 S2
HTAB C5 I2
EQIV $5 -x+1/2, y-1/2, -z+3/2
HTAB C5 S1_$5
EQIV $6 x, y-1, z
HTAB C9 I1_$6
HTAB C10 I1_$6
EQIV $7 x+1/2, -y+1/2, z-1/2
HTAB C10 S1_$7
EQIV $8 -x+1, -y+1, -z+1
HTAB C11 S2_$8
FMAP 2
PLAN 10
SIZE 0.181 0.233 0.309
TEMP -100.00
WGHT    0.014000    2.915500
FVAR       0.03104
MOLE 1
I1    5    0.732949    0.786755    0.409174    11.00000    0.02298    0.02070 =
         0.02617    0.00397    0.00639   -0.00052
MOLE 2
I2    5    0.504160   -0.349322    0.654080    11.00000    0.02670    0.01916 =
         0.02859    0.00029    0.00896    0.00127
MOLE 3
S1    4    0.237243    0.154933    0.824976    11.00000    0.02953    0.03116 =
         0.03552   -0.00226    0.01696   -0.00503
N1    3    0.326895    0.418992    0.831349    11.00000    0.03136    0.03020 =
         0.04003   -0.01377    0.01947   -0.00583
H1A   2    0.365323    0.466854    0.827415    11.00000   -1.20000
H1B   2    0.302231    0.472592    0.852403    11.00000   -1.20000
N2    3    0.428936    0.054221    0.697028    11.00000    0.02051    0.02958 =
         0.02159   -0.00563    0.00577    0.00278
H2    2    0.449699    0.014464    0.672058    11.00000   -1.20000
C1    1    0.307284    0.265711    0.810671    11.00000    0.02269    0.02333 =
         0.02113    0.00044    0.00605    0.00254
C2    1    0.352026    0.191762    0.771269    11.00000    0.01849    0.02275 =
         0.01865   -0.00169    0.00288    0.00120
C3    1    0.386911    0.298559    0.738555    11.00000    0.02459    0.01972 =
         0.02346   -0.00027    0.00483   -0.00007
AFIX  43
H3    2    0.384927    0.420402    0.742402    11.00000   -1.20000
AFIX   0
C4    1    0.424294    0.226449    0.700600    11.00000    0.02458    0.02480 =
         0.02255    0.00019    0.00562   -0.00169
AFIX  43
H4    2    0.446682    0.298300    0.677068    11.00000   -1.20000
AFIX   0
C5    1    0.397217   -0.052629    0.728309    11.00000    0.02699    0.01977 =
         0.03041   -0.00260    0.00517    0.00220
AFIX  43
H5    2    0.401823   -0.174006    0.724662    11.00000   -1.20000
AFIX   0
C6    1    0.357865    0.013914    0.765815    11.00000    0.02800    0.02055 =
         0.02869    0.00136    0.00856   -0.00057
AFIX  43
H6    2    0.334769   -0.061341    0.787904    11.00000   -1.20000
AFIX   0
MOLE 4
S2    4    0.485354    0.152234    0.577976    11.00000    0.02678    0.02947 =
         0.03172    0.00489    0.01477    0.00596
N3    3    0.599932   -0.046708    0.583188    11.00000    0.02586    0.02954 =
         0.03916    0.01303    0.01499    0.00613
H3A   2    0.639274   -0.078344    0.577912    11.00000   -1.20000
H3B   2    0.580439   -0.120006    0.602495    11.00000   -1.20000
N4    3    0.660951    0.414269    0.457274    11.00000    0.02594    0.03250 =
         0.02838    0.01054    0.00174   -0.00968
H4A   2    0.678510    0.482755    0.435069    11.00000   -1.20000
C7    1    0.565753    0.095560    0.564236    11.00000    0.02189    0.02193 =
         0.01940   -0.00065    0.00531   -0.00044
C8    1    0.601021    0.207997    0.527086    11.00000    0.01851    0.02130 =
         0.02042    0.00049    0.00180   -0.00163
C9    1    0.642621    0.136966    0.490611    11.00000    0.02288    0.02502 =
         0.02625   -0.00039    0.00729   -0.00191
AFIX  43
H9    2    0.651073    0.016092    0.490388    11.00000   -1.20000
AFIX   0
C10   1    0.671115    0.243898    0.455123    11.00000    0.02598    0.03533 =
         0.02610    0.00195    0.00824   -0.00439
AFIX  43
H10   2    0.697943    0.196924    0.429150    11.00000   -1.20000
AFIX   0
C11   1    0.622651    0.487229    0.492089    11.00000    0.02947    0.02119 =
         0.03580    0.00614   -0.00198   -0.00434
AFIX  43
H11   2    0.617269    0.609113    0.492561    11.00000   -1.20000
AFIX   0
C12   1    0.590988    0.385997    0.527267    11.00000    0.02783    0.02251 =
         0.02671   -0.00040    0.00360   -0.00024
AFIX  43
H12   2    0.562560    0.436901    0.551449    11.00000   -1.20000
AFIX   0
HKLF 4
END
;
