# Supplementary material for: 4-Thio­carbamoylpyridin-1-ium iodide
Source: Acta Crystallogr Sect E Struct Rep Online. 2014 Feb 22;70(Pt 3):o340–1. doi: 10.1107/S1600536814003511 (PMC3998408; doi:10.1107/S1600536814003511)
Supplement: Supplementary file 2 [file e-70-0o340-Isup2.hkl]

#
# h,k,l, Fc-squared, Fo-squared, sigma(Fo-squared), status flag
#
data_I
_shelx_title ' Py-4-C(S)NH2.HI  (RB11030)in C2/c'
_shelx_refln_list_code          4
_shelx_F_calc_maximum      592.74
_exptl_crystal_F_000      2016.00
_reflns_d_resolution_high  0.7711

loop_
 _space_group_symop_operation_xyz
 'x, y, z'
 '-x, y, -z+1/2'
 'x+1/2, y+1/2, z'
 '-x+1/2, y+1/2, -z+1/2'
 '-x, -y, -z'
 'x, -y, z-1/2'
 '-x+1/2, -y+1/2, -z'
 'x+1/2, -y+1/2, z-1/2'

_cell_length_a    18.7580
_cell_length_b     7.7476
_cell_length_c    24.1784
_cell_angle_alpha  90.000
_cell_angle_beta  101.165
_cell_angle_gamma  90.000

_shelx_F_squared_multiplier     1.000

loop_
 _refln_index_h
 _refln_index_k
 _refln_index_l
 _refln_F_squared_calc
 _refln_F_squared_meas
 _refln_F_squared_sigma
 _refln_observed_status
   4   0   0     245947.88     243337.84      2030.00 o
   6   0   0        915.87        682.40        61.42 o
   8   0   0     318133.50     311254.72      2621.78 o
  10   0   0      17126.96      17284.91       252.78 o
  12   0   0     156219.61     155984.69      1395.42 o
  14   0   0      24693.99      25391.33       402.79 o
  16   0   0      16781.25      16362.89       315.15 o
  18   0   0      29221.91      29355.97       619.37 o
  20   0   0       1118.63       1059.04       155.69 o
  22   0   0      17541.96      18216.57      1935.78 o
   1   1   0       3145.05       3389.66        44.54 o
   3   1   0      16592.17      17855.16       128.96 o
   5   1   0      59426.70      59939.49       385.13 o
   7   1   0      45431.33      44780.32       311.26 o
   9   1   0       8865.66       9033.92       101.52 o
  11   1   0      25298.22      25138.08       227.54 o
  13   1   0       2060.85       1934.86        75.92 o
  15   1   0       7241.27       7372.01       140.07 o
  17   1   0       7720.14       7475.50       193.73 o
  19   1   0       5204.40       5388.94       172.87 o
  21   1   0        931.45       1173.90       104.82 o
  23   1   0       5404.53       5365.77       202.12 o
   0   2   0     199744.42     199876.88      2053.06 o
   2   2   0      56552.22      58201.02       389.78 o
   4   2   0     248168.08     240978.95      1423.26 o
   6   2   0      11149.67      11289.13       113.77 o
   8   2   0      66320.09      64235.26       436.27 o
  10   2   0         98.79        195.12        41.04 o
  12   2   0      19146.70      20207.05       224.47 o
  14   2   0        947.52        908.81        69.88 o
  16   2   0        860.43        998.76        72.59 o
  18   2   0       5254.80       5127.82       166.83 o
  20   2   0        640.57        779.02        86.62 o
  22   2   0       7307.98       7176.54       216.36 o
   1   3   0      48597.91      48345.82       320.03 o
   3   3   0      81282.71      80067.79       510.28 o
   5   3   0      14451.38      14419.42       132.60 o
   7   3   0      62369.21      62001.14       427.24 o
   9   3   0      11475.61      11739.48       148.06 o
  11   3   0      77810.25      79333.68       598.61 o
  13   3   0       3066.87       2983.48        80.73 o
  15   3   0      34755.56      34838.41       341.52 o
  17   3   0       3618.32       3496.32       134.33 o
  19   3   0      21400.86      21401.16       373.12 o
  21   3   0       2962.76       3066.54       163.17 o
   0   4   0       9774.21       8850.26       199.75 o
   2   4   0     155484.81     152811.00       939.55 o
   4   4   0      33291.00      34120.68       258.57 o
   6   4   0      98961.47      98274.52       643.48 o
   8   4   0      19603.73      19151.92       182.71 o
  10   4   0      34681.54      34482.83       314.10 o
  12   4   0      24001.81      23739.99       254.18 o
  14   4   0      17397.98      17476.30       202.66 o
  16   4   0      10603.28      10805.95       191.57 o
  18   4   0       2642.93       2569.08       133.00 o
  20   4   0       9197.58       9212.28       281.26 o
   1   5   0       2089.54       2418.71       108.31 o
   3   5   0      11228.61      12421.07       164.52 o
   5   5   0      10090.03       9822.83       134.78 o
   7   5   0      10713.33      10415.36       143.01 o
   9   5   0      13156.77      12969.93       184.85 o
  11   5   0      13457.67      13360.04       197.58 o
  13   5   0      28745.64      28596.71       328.23 o
  15   5   0      21586.10      21507.05       314.73 o
  17   5   0       5421.10       5740.01       162.07 o
  19   5   0       4562.56       4480.15       245.79 o
   0   6   0      27197.98      25867.59       401.20 o
   2   6   0      41191.26      40588.26       430.92 o
   4   6   0      38719.11      37750.65       373.29 o
   6   6   0      32830.99      32444.66       339.55 o
   8   6   0      53575.00      53272.88       671.17 o
  10   6   0      16112.55      16172.62       249.50 o
  12   6   0       7606.70       7318.09       165.36 o
  14   6   0      11951.43      12232.18       258.79 o
  16   6   0       7940.59       8244.44       257.13 o
  18   6   0       2339.40       2366.64       216.42 o
   1   7   0      28228.45      26873.83       308.84 o
   3   7   0       8666.62       8597.23       174.07 o
   5   7   0      30561.80      30900.27       345.05 o
   7   7   0       1228.32       1161.01        76.90 o
   9   7   0      66953.04      66295.12       863.68 o
  11   7   0        230.08        320.11        61.42 o
  13   7   0      52673.34      51532.20       656.74 o
  15   7   0       1256.80       1202.96       124.70 o
  17   7   0      32124.82      32606.97      1114.46 o
   0   8   0         12.51         14.27        39.83 o
   2   8   0       5026.06       5031.27       128.20 o
   4   8   0        371.64        529.72        54.06 o
   6   8   0       6466.51       6269.90       183.64 o
   8   8   0        222.43        216.96        53.56 o
  10   8   0       1212.19       1290.43       105.15 o
  12   8   0        292.48        331.90        86.97 o
  14   8   0        915.96       1013.98       119.55 o
   1   9   0       3374.61       3404.62       132.65 o
   3   9   0        890.40        850.43        82.97 o
   5   9   0      15178.55      15365.67       314.20 o
   7   9   0        189.73        148.42        54.92 o
   9   9   0      12624.16      12662.24       292.71 o
   0  10   0       3350.40       3473.62       290.63 o
   2  10   0      25062.76      24826.26       527.60 o
 -23   1   1          4.01          2.55        49.54 o
 -21   1   1       2877.16       2853.44       152.91 o
 -19   1   1        411.37        492.53        77.90 o
 -17   1   1          0.60         33.00        32.60 o
 -15   1   1       6052.51       6155.34       150.13 o
 -13   1   1        661.41        748.27        44.30 o
 -11   1   1      38653.91      38694.54       427.40 o
  -9   1   1       9600.61       9856.82        99.62 o
  -7   1   1     172263.47     166336.66      1246.63 o
  -5   1   1      34109.89      34699.43       280.06 o
  -3   1   1     351342.03     325883.50      4383.24 o
  -1   1   1       3776.68       4118.95        70.52 o
   1   1   1      50838.71      54314.53       379.94 o
   3   1   1       2871.38       2930.85        55.15 o
   5   1   1     234554.53     232647.83      1377.32 o
   7   1   1      22014.54      21874.42       176.60 o
   9   1   1      75359.77      73082.75       556.86 o
  11   1   1      56966.62      56414.23       447.76 o
  13   1   1      10064.66       9701.25       160.21 o
  15   1   1      45513.90      45872.60       492.39 o
  17   1   1       4554.01       4588.57       153.03 o
  19   1   1      48606.07      47880.99       623.24 o
  21   1   1        228.83        457.11        71.90 o
  23   1   1      25932.20      26287.54       585.78 o
 -22   2   1       6405.17       6984.45       213.95 o
 -20   2   1          8.86         75.92        66.86 o
 -18   2   1      18921.52      18776.83       333.71 o
 -16   2   1        930.77        979.52        80.46 o
 -14   2   1      83422.73      82944.81       727.13 o
 -12   2   1      21466.55      21473.64       226.59 o
 -10   2   1      26449.22      24779.06       283.01 o
  -8   2   1      43358.06      42745.31       309.47 o
  -6   2   1      59028.16      57253.07       733.17 o
  -4   2   1     163468.22     160143.73       961.74 o
  -2   2   1      67323.42      66419.84       441.36 o
   0   2   1     214390.78     211424.28      1331.46 o
   2   2   1      10967.18      11301.76        98.14 o
   4   2   1     287047.03     277390.88      2312.67 o
   6   2   1       2102.58       2083.49        45.12 o
   8   2   1     153942.14     151374.92      1161.27 o
  10   2   1        205.49        232.31        21.74 o
  12   2   1      75908.72      75138.11       574.58 o
  14   2   1       2292.88       2429.43        68.37 o
  16   2   1      42060.66      40788.79       530.02 o
  18   2   1       1030.76       1156.49       117.09 o
  20   2   1      10624.64      10323.75       299.63 o
  22   2   1       2745.92       2983.04       158.15 o
 -21   3   1        524.84        607.58        82.36 o
 -19   3   1        163.91        220.97        54.84 o
 -17   3   1       2545.07       2633.40       112.03 o
 -15   3   1       2439.93       2538.27        80.17 o
 -13   3   1       9141.75       9360.31       242.86 o
 -11   3   1      22308.23      22436.14       231.53 o
  -9   3   1      78016.48      78663.61       792.25 o
  -7   3   1      22063.32      21678.49       185.83 o
  -5   3   1      58297.56      58206.45       419.53 o
  -3   3   1      34801.93      34667.53       247.77 o
  -1   3   1     114730.76     113579.66       744.35 o
   1   3   1      14821.04      14429.35       143.52 o
   3   3   1      32469.97      31244.55       226.41 o
   5   3   1       2448.09       2799.02        52.99 o
   7   3   1      11108.29      11335.57       152.02 o
   9   3   1       8793.19       8954.45       110.77 o
  11   3   1       7170.49       7462.18       118.80 o
  13   3   1      13544.22      13238.59       175.98 o
  15   3   1       1929.97       2033.49        88.76 o
  17   3   1      11295.88      11405.37       251.33 o
  19   3   1       1372.94       1442.23       109.68 o
  21   3   1      15647.54      15693.52       326.17 o
 -22   4   1      12187.65      12943.29       612.39 o
 -20   4   1       1978.85       1676.05       311.39 o
 -18   4   1      27993.89      28109.93       384.74 o
 -16   4   1       3541.12       3677.37       101.35 o
 -14   4   1      22103.35      22334.97       254.24 o
 -12   4   1         12.10         82.63        24.15 o
 -10   4   1      38033.27      37569.00       332.63 o
  -8   4   1      10160.65      10249.82       122.80 o
  -6   4   1      32778.63      33116.21       261.27 o
  -4   4   1      37682.44      37308.51       277.82 o
   0   4   1     113198.83     112232.18       758.64 o
   2   4   1        569.41        797.67        34.71 o
   4   4   1     105820.88     102758.60       660.09 o
   6   4   1      10881.89      10924.21       119.68 o
   8   4   1     115554.40     114494.86       748.33 o
  10   4   1       7541.24       7611.16       121.13 o
  12   4   1      80536.82      79415.73       616.86 o
  14   4   1       2047.23       2146.86        79.40 o
  16   4   1      14687.57      14278.71       224.83 o
  18   4   1        842.84        977.02       131.79 o
  20   4   1       8681.60       8518.85       273.35 o
 -19   5   1       1360.98       1206.26       154.13 o
 -17   5   1       6606.91       6432.69       171.51 o
 -15   5   1        854.11       1002.64        69.56 o
 -13   5   1      18251.48      18215.76       246.20 o
 -11   5   1        656.10        737.29        56.53 o
  -9   5   1      28402.86      27939.97       335.25 o
  -7   5   1       5649.36       5854.94       109.01 o
  -5   5   1      81488.86      81136.64       653.07 o
  -3   5   1       1774.17       1906.45        79.96 o
  -1   5   1      80327.61      79633.02       634.58 o
   1   5   1      12546.68      12909.53       167.71 o
   3   5   1      53662.30      52519.89       454.99 o
   5   5   1      22214.30      21777.85       220.13 o
   7   5   1      47270.38      46983.79       394.66 o
   9   5   1      28953.71      28598.95       308.13 o
  11   5   1      22800.61      22840.21       273.96 o
  13   5   1      49435.02      49324.80       481.42 o
  15   5   1      13191.34      13587.22       222.69 o
  17   5   1      33043.61      33575.08       493.94 o
  19   5   1       2974.06       3103.51       326.96 o
 -18   6   1       2653.27       2648.27       181.51 o
 -16   6   1      18762.20      19091.41       654.85 o
 -14   6   1       4980.17       4813.54       206.75 o
 -12   6   1      28966.62      27676.57       462.93 o
 -10   6   1        727.91        699.25        60.58 o
  -8   6   1      21606.51      21072.08       313.30 o
  -6   6   1       5035.74       5339.31       115.30 o
  -4   6   1       7702.13       7429.63       134.34 o
  -2   6   1      19781.51      19494.00       234.77 o
   0   6   1        389.67        422.33        38.91 o
   2   6   1      51116.22      50772.52       462.43 o
   4   6   1       2396.47       2305.08        75.99 o
   6   6   1      56013.71      54845.34       499.12 o
   8   6   1       2098.54       2221.04        90.86 o
  10   6   1      61790.83      62640.18       626.31 o
  12   6   1       8241.41       8099.00       175.19 o
  14   6   1       9535.35       9638.46       226.23 o
  16   6   1        135.49        148.43       104.46 o
  18   6   1      13331.67      12821.77       425.69 o
 -17   7   1        454.22        505.27        95.51 o
 -15   7   1        195.79        128.05        65.37 o
 -13   7   1         49.04        153.42        77.90 o
 -11   7   1       1593.71       1562.08       109.16 o
  -9   7   1       3134.30       3301.08       134.26 o
  -7   7   1        282.57        312.26        45.11 o
  -5   7   1       1159.56       1155.62        69.36 o
  -3   7   1        375.33        403.92        41.87 o
  -1   7   1        423.83        624.91        51.14 o
   1   7   1       4306.38       4489.91       110.08 o
   3   7   1       4121.45       4040.21       106.65 o
   5   7   1       2607.00       2779.42       112.61 o
   7   7   1        920.45        955.22        72.43 o
   9   7   1       1777.67       1817.41        96.77 o
  11   7   1       1826.24       1937.54       120.06 o
  13   7   1       2459.41       2665.24       172.42 o
  15   7   1        920.76       1151.66       122.66 o
 -14   8   1        272.40        400.37        91.92 o
 -12   8   1      22189.99      22922.54       711.62 o
 -10   8   1       1736.55       2015.46       157.31 o
  -8   8   1      18229.01      18481.01       337.33 o
  -6   8   1      11316.47      11354.87       251.30 o
  -4   8   1      20373.36      20188.22       369.51 o
  -2   8   1      20570.71      20633.52       277.57 o
   0   8   1       7398.95       7272.15       176.39 o
   2   8   1      31389.76      30555.84       356.24 o
   4   8   1        338.11        428.77        50.66 o
   6   8   1      49754.23      48771.25       736.13 o
   8   8   1        885.77        896.73        87.08 o
  10   8   1      29862.85      30120.39       464.26 o
  12   8   1         43.40         60.85        59.33 o
  14   8   1      19363.00      20011.42       684.93 o
  -9   9   1      11029.70      11617.24       469.65 o
  -7   9   1         66.50          2.52        39.78 o
  -5   9   1       9581.42       9465.10       254.38 o
  -3   9   1        247.32        309.52        56.21 o
  -1   9   1      18264.99      18058.64       306.23 o
   1   9   1       1067.19       1114.27        87.90 o
   3   9   1      12813.52      12963.06       253.13 o
   5   9   1       2916.54       3005.97       150.56 o
   7   9   1       9545.16       9724.11       249.08 o
   9   9   1       4828.63       4921.96       181.09 o
  -2  10   1        490.71        623.46       139.45 o
   0  10   1       1002.24       1123.51       127.34 o
   2  10   1       2106.46       1816.42       259.49 o
 -24   0   2       2941.35       2926.40       238.45 o
 -22   0   2       1156.02       1384.74       159.48 o
 -20   0   2       5265.52       5523.93       415.18 o
 -18   0   2      20467.85      20138.91       486.05 o
 -16   0   2      14534.84      14948.71       343.02 o
 -14   0   2      72921.75      72824.15       875.20 o
 -12   0   2      67529.05      68775.26       678.28 o
 -10   0   2     107473.87     106660.20      1103.27 o
  -8   0   2      53323.86      53104.63       530.35 o
  -6   0   2     123098.78     119463.84      1304.90 o
  -4   0   2      15483.70      16143.86       544.93 o
  -2   0   2      41292.96      41858.45       563.22 o
   0   0   2        524.96        482.70        22.02 o
   2   0   2      20492.38      20322.13       633.15 o
   4   0   2      28310.87      29790.04       290.64 o
   6   0   2       7527.09       7358.32       101.31 o
   8   0   2      52039.82      52220.79       552.82 o
  10   0   2      16745.79      17440.70       232.46 o
  12   0   2     100835.88     101310.57       952.31 o
  14   0   2      13738.09      13764.33       268.21 o
  16   0   2      81518.05      79416.46      1221.21 o
  18   0   2      15305.69      15529.75       685.05 o
  20   0   2      36401.60      34683.86       726.16 o
  22   0   2       1427.31       1359.00       161.47 o
 -23   1   2       2033.14       2161.07       141.22 o
 -21   1   2        460.74        467.75        70.19 o
 -19   1   2       4696.23       4718.23       184.06 o
 -17   1   2        155.30        173.31        34.22 o
 -15   1   2       3678.38       3666.53        99.12 o
 -13   1   2         22.22         57.41        20.90 o
 -11   1   2        611.45        672.73        41.00 o
  -9   1   2       3799.00       3944.39        71.35 o
  -7   1   2       1563.51       1752.51        50.15 o
  -5   1   2      11600.94      12129.62       115.13 o
  -3   1   2      28493.57      29137.38       194.36 o
  -1   1   2         15.99         87.81        22.44 o
   1   1   2       5049.79       5521.79        59.55 o
   3   1   2      13213.98      13967.94       102.82 o
   5   1   2      68100.03      69690.38       443.56 o
   7   1   2      10246.74      10202.40       115.89 o
   9   1   2      23394.55      23047.87       206.19 o
  11   1   2       5544.91       5652.87        86.08 o
  13   1   2      12294.36      12276.28       158.87 o
  15   1   2       3749.65       3522.20       127.91 o
  17   1   2      12024.04      11306.51       344.58 o
  19   1   2       3961.01       3916.93       149.82 o
  21   1   2       2143.75       2055.58       134.33 o
  23   1   2       1520.08       1494.24       123.08 o
 -22   2   2        317.83        353.65        68.34 o
 -20   2   2       4242.99       4021.52       164.80 o
 -18   2   2      10304.02      10122.11       204.31 o
 -16   2   2      16100.62      15299.18       220.37 o
 -14   2   2      39551.30      39193.94       369.26 o
 -12   2   2      44838.01      45099.61       357.14 o
 -10   2   2      55051.70      53768.46       423.78 o
  -8   2   2      47308.37      47740.44       337.33 o
  -6   2   2      54172.06      54275.86       397.10 o
  -4   2   2      42438.77      42769.49       337.93 o
  -2   2   2      56337.09      57878.20       366.98 o
   0   2   2       3324.88       3647.47        63.93 o
   2   2   2        881.10       1017.10        49.02 o
   4   2   2        704.59        816.39        29.42 o
   6   2   2       3109.92       3299.18        53.13 o
   8   2   2      26778.32      26564.92       204.88 o
  10   2   2      11572.12      11372.50       145.97 o
  12   2   2      25885.66      25820.74       275.71 o
  14   2   2      18976.82      18784.80       241.35 o
  16   2   2      37335.73      36497.13       493.65 o
  18   2   2      13494.13      12818.42       273.58 o
  20   2   2      14294.75      14599.91       306.74 o
  22   2   2       4934.96       4667.23       220.23 o
 -23   3   2      11718.78      12343.57       347.47 o
 -21   3   2       1044.63       1105.31       103.25 o
 -19   3   2      13032.87      13374.95       281.02 o
 -17   3   2       3431.19       3636.18       134.23 o
 -15   3   2      10301.06      10456.00       150.76 o
 -13   3   2        423.85        389.43        37.59 o
 -11   3   2       8016.84       8161.77       125.08 o
  -9   3   2       5790.88       6285.83       100.31 o
  -7   3   2       5369.64       5965.55       103.25 o
  -5   3   2        162.48        202.39        35.80 o
  -3   3   2      17865.21      17484.89       145.12 o
  -1   3   2       8864.87       9498.29       103.57 o
   1   3   2     133933.23     132965.83       870.37 o
   3   3   2        242.49        346.23        20.00 o
   5   3   2      77838.48      75906.50       498.54 o
   7   3   2       3982.77       4222.35        87.98 o
   9   3   2      99042.67      99535.00       659.61 o
  11   3   2       3864.54       3732.61        77.68 o
  13   3   2      43011.86      42781.28       381.53 o
  15   3   2       9507.48       9391.82       169.10 o
  17   3   2      24043.19      23587.07       364.88 o
  19   3   2       6398.15       6494.26       195.26 o
  21   3   2       5385.84       5455.16       189.93 o
 -22   4   2         53.50         88.90       103.80 o
 -20   4   2        140.52        275.06        88.07 o
 -18   4   2        176.51        193.80        49.48 o
 -16   4   2       7084.53       7154.27       138.21 o
 -14   4   2      10979.93      10963.32       196.59 o
 -12   4   2      18141.49      18031.17       211.70 o
 -10   4   2       2316.72       2252.98        65.07 o
  -8   4   2      34051.88      33348.57       271.02 o
  -6   4   2       8719.26       9169.67       108.28 o
  -4   4   2      31681.43      32200.84       247.48 o
  -2   4   2       9927.12      10236.90       105.40 o
   0   4   2       5777.93       5007.10        74.28 o
   2   4   2        178.58        200.22        20.42 o
   4   4   2      19800.29      21225.21       180.02 o
   6   4   2       5510.18       6196.19        87.16 o
   8   4   2       2336.55       2418.15        63.72 o
  10   4   2       7505.48       7582.05       121.15 o
  12   4   2        374.37        407.33        39.55 o
  14   4   2       6757.87       6700.00       168.65 o
  16   4   2         17.08         71.58        40.02 o
  18   4   2      19791.12      20166.72       780.60 o
  20   4   2         41.24        -13.59        56.38 o
 -19   5   2       4252.39       4123.54       275.06 o
 -17   5   2       3929.39       4051.51       152.77 o
 -15   5   2      10172.19      10035.92       201.96 o
 -13   5   2        668.20        651.54        54.92 o
 -11   5   2       1426.92       1539.78        74.21 o
  -9   5   2        154.71        143.49        29.93 o
  -7   5   2        886.21        891.70        51.96 o
  -5   5   2      16903.09      17224.66       206.82 o
  -3   5   2      24191.13      23187.47       247.86 o
  -1   5   2      30499.49      30391.36       297.68 o
   1   5   2      37652.88      37321.04       347.37 o
   3   5   2      37485.14      37484.12       318.40 o
   5   5   2      44762.10      44301.31       369.56 o
   7   5   2      32848.04      32318.79       299.46 o
   9   5   2      29767.66      29988.14       318.13 o
  11   5   2       6210.99       6122.16       128.97 o
  13   5   2       2975.16       3258.36       111.69 o
  15   5   2       5693.92       5652.81       171.90 o
  17   5   2       2098.61       2128.87       133.58 o
  19   5   2        794.04        655.15       101.52 o
 -18   6   2        254.41        134.93       114.17 o
 -16   6   2         47.20        118.39        61.74 o
 -14   6   2          3.71        -34.30        34.30 o
 -12   6   2       3338.14       3545.10       133.58 o
 -10   6   2        907.46        962.55        80.71 o
  -8   6   2       2197.25       2312.19        94.21 o
  -6   6   2        443.08        442.22        41.57 o
  -4   6   2       3272.73       3508.79        90.31 o
  -2   6   2          4.53         36.87        23.16 o
   0   6   2       7143.30       6939.56       141.58 o
   2   6   2          7.10         62.70        24.21 o
   4   6   2       4545.38       4808.25       106.59 o
   6   6   2        581.35        626.17        49.55 o
   8   6   2       4877.59       4895.33       124.65 o
  10   6   2        233.68        341.87        63.25 o
  12   6   2       3436.39       3756.77       119.75 o
  14   6   2       3407.58       3404.23       124.93 o
  16   6   2        686.97        721.50        97.76 o
  18   6   2       1919.11       2185.20       205.50 o
 -17   7   2       4840.72       4614.72       319.03 o
 -15   7   2        221.01        250.61        61.95 o
 -13   7   2        122.92        153.16        52.64 o
 -11   7   2       1217.35       1520.74       107.44 o
  -9   7   2        820.81        779.91        78.30 o
  -7   7   2       2265.72       2178.22       122.85 o
  -5   7   2      28304.42      28132.24       322.46 o
  -3   7   2       7754.76       7941.09       149.56 o
  -1   7   2      57318.18      55297.18       513.70 o
   1   7   2      13181.76      12829.18       194.53 o
   3   7   2      85072.51      82497.14      1172.85 o
   5   7   2       4264.76       4402.21       112.56 o
   7   7   2      58249.79      56907.05       589.54 o
   9   7   2       1434.32       1457.11        96.93 o
  11   7   2      33319.77      32957.74       418.38 o
  13   7   2       2819.86       3061.50       173.79 o
  15   7   2      15989.07      17132.92       398.07 o
 -14   8   2         44.03         74.88        54.31 o
 -12   8   2       1603.11       1773.65       126.31 o
 -10   8   2        538.70        730.46        82.79 o
  -8   8   2       1839.57       2083.65       126.75 o
  -6   8   2        612.86        748.62        78.78 o
  -4   8   2       3937.91       3560.94       122.67 o
  -2   8   2        261.24        299.58        49.34 o
   0   8   2         29.00         32.86        31.32 o
   2   8   2         40.40        127.91        36.19 o
   4   8   2       1878.58       1819.46        91.53 o
   6   8   2        568.04        664.90        99.70 o
   8   8   2        243.32        259.82        48.90 o
  10   8   2        884.81        964.95        94.41 o
  12   8   2        197.50        214.15        73.75 o
  14   8   2        814.95        805.21       118.84 o
  -9   9   2       1023.24       1081.41       105.29 o
  -7   9   2       1205.22       1312.73       108.39 o
  -5   9   2       7290.35       7107.50       207.59 o
  -3   9   2       4493.84       4595.87       149.60 o
  -1   9   2      18009.32      17696.37       331.18 o
   1   9   2       5589.75       5571.98       196.36 o
   3   9   2      23417.02      23282.79       356.55 o
   5   9   2       3031.81       3119.52       248.43 o
   7   9   2      21117.43      22411.89       397.27 o
   9   9   2        387.28        423.20        73.34 o
   0  10   2       4684.61       4838.03       330.00 o
 -23   1   3      14086.53      14086.35       309.81 o
 -21   1   3       1464.82       1509.45       111.51 o
 -19   1   3      43489.86      43954.36       508.93 o
 -17   1   3      10053.33      10385.30       179.95 o
 -15   1   3      88463.33      87992.62       732.85 o
 -13   1   3      19098.10      18614.33       204.79 o
 -11   1   3      77955.78      77516.91       614.97 o
  -9   1   3      51800.05      52570.76       401.12 o
  -7   1   3      78636.92      78397.81       586.01 o
  -5   1   3      19499.47      20938.91       171.61 o
  -3   1   3      31570.37      32711.46       214.77 o
  -1   1   3       1568.46       1275.02        24.31 o
   1   1   3         69.35         54.54        13.18 o
   3   1   3      35568.38      37881.86       248.03 o
   5   1   3      30932.37      31171.62       233.91 o
   7   1   3      48807.78      49961.30       343.44 o
   9   1   3      57724.26      57946.79       405.20 o
  11   1   3      37505.21      37317.14       340.35 o
  13   1   3      44287.34      44183.63       415.01 o
  15   1   3      14070.97      14041.36       265.64 o
  17   1   3      21167.33      20460.78       591.77 o
  19   1   3       5765.66       5912.02       186.29 o
  21   1   3       8988.40       8997.66       242.80 o
  23   1   3       1145.63       1259.80       116.05 o
 -22   2   3       2172.94       2414.10       145.92 o
 -20   2   3       4381.21       4545.90       208.24 o
 -18   2   3       5488.29       5479.12       133.01 o
 -16   2   3      18090.22      18227.14       246.89 o
 -14   2   3       3404.63       3322.84       112.68 o
 -12   2   3      47136.52      46896.60       393.27 o
 -10   2   3       5823.06       6255.29       122.49 o
  -8   2   3      73995.28      73838.44       595.57 o
  -6   2   3        529.89        590.13        22.97 o
  -4   2   3     126633.44     127100.70       824.28 o
  -2   2   3        184.81         93.40        20.60 o
   0   2   3     103664.49     102844.19       669.43 o
   2   2   3       4441.11       4508.37        53.24 o
   4   2   3      33337.73      33492.30       265.04 o
   6   2   3       2454.83       2484.37        45.07 o
   8   2   3       6451.41       6738.54        86.88 o
  10   2   3        140.31        251.93        23.39 o
  12   2   3       1757.29       1875.10        68.80 o
  14   2   3         19.48        105.93        34.75 o
  16   2   3       3284.32       3394.97       134.19 o
  18   2   3       3951.31       3908.65       151.20 o
  20   2   3       8600.54       8753.51       236.01 o
  22   2   3          0.46         39.70        51.12 o
 -23   3   3        534.74        348.38        86.90 o
 -21   3   3      11149.91      11292.03       317.50 o
 -19   3   3       5388.64       5456.16       209.66 o
 -17   3   3      19896.70      19992.97       269.63 o
 -15   3   3       8215.95       8142.61       140.78 o
 -13   3   3      17567.20      17261.19       206.32 o
 -11   3   3      17392.35      17594.36       196.82 o
  -9   3   3      24570.29      24480.62       231.39 o
  -7   3   3       2756.19       2762.48        52.60 o
  -5   3   3       8199.12       8321.85        87.39 o
  -3   3   3          5.22         71.17        18.49 o
  -1   3   3       1703.53       1884.10        39.69 o
   1   3   3       1553.92       1299.31        34.35 o
   3   3   3      17259.11      16892.22       143.62 o
   5   3   3      17552.94      17467.08       155.62 o
   7   3   3      22137.66      22160.20       216.24 o
   9   3   3      27497.35      27258.11       223.18 o
  11   3   3      25223.82      25315.79       259.08 o
  13   3   3      30943.45      30644.13       335.12 o
  15   3   3      22472.13      22242.43       313.93 o
  17   3   3       4428.27       4467.44       159.05 o
  19   3   3       3218.56       2988.76       235.05 o
  21   3   3       2195.67       2179.39       141.80 o
 -22   4   3       3695.03       3711.64       245.79 o
 -20   4   3        824.65        858.44       107.53 o
 -18   4   3       5319.27       5199.43       233.71 o
 -16   4   3       7057.73       7307.87       140.92 o
 -14   4   3         27.42         41.75        30.86 o
 -12   4   3      17131.90      17303.21       213.11 o
 -10   4   3        256.41        378.61        46.27 o
  -8   4   3      77066.75      76620.71       525.54 o
  -6   4   3      11420.29      11198.33       127.99 o
  -4   4   3      84493.76      83444.04       546.77 o
  -2   4   3      13609.40      14283.93       128.05 o
   0   4   3      82372.38      81238.79       613.53 o
   2   4   3       7687.73       7444.09       104.01 o
   4   4   3      39631.81      39358.43       290.18 o
   6   4   3      18411.78      19517.39       180.07 o
   8   4   3       8358.48       8347.30       111.69 o
  10   4   3       1057.81       1115.09        54.81 o
  12   4   3          9.17        123.79        36.19 o
  14   4   3        158.90        189.32        41.23 o
  16   4   3       3576.23       3413.06       135.17 o
  18   4   3        751.36        785.27        99.42 o
  20   4   3       7863.27       7625.49       263.28 o
 -19   5   3        326.92        357.15        78.90 o
 -17   5   3      11860.83      11897.62       258.92 o
 -15   5   3        616.39        661.80        64.32 o
 -13   5   3       9514.60       9522.47       188.87 o
 -11   5   3       1725.82       1797.18        79.00 o
  -9   5   3       7811.58       7737.20       135.28 o
  -7   5   3       3003.87       3017.47        78.91 o
  -5   5   3         32.15         67.03        29.46 o
  -3   5   3       3107.66       3248.60        79.45 o
  -1   5   3       5496.34       5746.77       107.28 o
   1   5   3       1339.78       1410.98       100.98 o
   3   5   3       3427.12       3148.72        69.22 o
   5   5   3      10728.61      11203.31       145.61 o
   7   5   3      13110.99      12952.48       170.31 o
   9   5   3       5638.83       5900.33       120.13 o
  11   5   3      20066.96      20333.32       256.44 o
  13   5   3       1397.85       1620.17        91.85 o
  15   5   3       5512.22       5426.53       170.89 o
  17   5   3        614.61        602.65        77.60 o
  19   5   3        457.20        393.59        87.38 o
 -18   6   3         16.71         10.38        66.06 o
 -16   6   3       2098.19       2195.73       132.26 o
 -14   6   3       9217.78       9234.82       223.80 o
 -12   6   3        730.94        748.16        76.20 o
 -10   6   3       6353.59       6301.95       171.14 o
  -8   6   3      12819.32      12625.61       240.87 o
  -6   6   3      58830.24      58726.43       548.36 o
  -4   6   3       9703.30       9787.71       157.71 o
  -2   6   3      68816.60      66838.02       584.88 o
   0   6   3      19050.81      18381.56       224.57 o
   2   6   3      48713.90      47310.52       440.56 o
   4   6   3      20449.12      20346.50       246.23 o
   6   6   3      20053.33      19607.19       318.74 o
   8   6   3       5062.01       5152.55       128.50 o
  10   6   3       5242.90       5344.28       136.83 o
  12   6   3       1246.45       1385.56        98.92 o
  14   6   3        113.91        134.60        47.74 o
  16   6   3        153.05        211.48        67.16 o
  18   6   3       3755.86       3928.94       254.30 o
 -17   7   3        242.96        257.55        80.16 o
 -15   7   3        530.87        512.85        76.20 o
 -13   7   3         21.05         36.17        45.23 o
 -11   7   3       1160.97       1131.98        95.48 o
  -9   7   3          9.38         18.86        36.48 o
  -7   7   3       1194.43       1242.11        89.91 o
  -5   7   3       1239.47       1257.58        82.41 o
  -3   7   3        267.08        221.20        34.83 o
  -1   7   3         33.07        154.97        32.49 o
   1   7   3       1421.69       1453.62        73.56 o
   3   7   3        137.53        232.87        39.34 o
   5   7   3        555.91        471.42        64.99 o
   7   7   3        391.05        434.04        52.77 o
   9   7   3         37.01         44.62        34.26 o
  11   7   3       1391.01       1412.36       102.54 o
  13   7   3          3.09         61.11        43.53 o
  15   7   3        261.49        311.39        95.41 o
 -14   8   3       3498.80       3549.35       163.85 o
 -12   8   3       2716.32       2770.36       156.34 o
 -10   8   3      14170.37      15164.38       311.61 o
  -8   8   3        159.96        175.59        50.08 o
  -6   8   3      32749.26      32503.89       472.21 o
  -4   8   3       1181.92       1312.20        89.34 o
  -2   8   3      45433.16      43833.03       510.45 o
   0   8   3       9648.89       9393.49       199.48 o
   2   8   3      28422.81      28054.84       512.93 o
   4   8   3       4266.22       4474.17       122.28 o
   6   8   3      16615.11      16990.92       277.03 o
   8   8   3       2637.34       2853.22       121.16 o
  10   8   3       4965.91       5080.58       173.87 o
  12   8   3       1549.48       1545.44       139.74 o
  -9   9   3       3199.38       3105.34       159.95 o
  -7   9   3         22.83         66.05        47.39 o
  -5   9   3        179.44        192.49        56.38 o
  -3   9   3        305.33        369.97        58.03 o
  -1   9   3         23.71         66.29        45.01 o
   1   9   3        663.32        617.93        68.69 o
   3   9   3       1137.47       1334.37        96.58 o
   5   9   3       2685.03       2674.78       147.83 o
   7   9   3       4151.62       4261.71       205.63 o
   9   9   3        979.44        997.01        98.03 o
   0  10   3       3073.00       2574.13       311.39 o
 -24   0   4       1741.03       2092.30       200.94 o
 -22   0   4      38101.02      37048.97       766.31 o
 -20   0   4        306.37        473.69        95.41 o
 -18   0   4      79258.55      79007.73      1536.71 o
 -16   0   4       9767.00       9898.81       240.25 o
 -14   0   4     100266.96      98593.14      1598.05 o
 -12   0   4      42992.48      43123.05       991.25 o
 -10   0   4     125562.34     124810.62      1234.48 o
  -8   0   4     199494.30     193727.11      1656.16 o
  -6   0   4      78992.05      78371.92       695.71 o
  -4   0   4     162739.05     167147.94      1998.26 o
  -2   0   4       6425.02       6784.60        80.71 o
   0   0   4      89646.20      92777.91       778.34 o
   2   0   4         36.75         37.49        33.30 o
   6   0   4      12416.44      12540.24       179.70 o
   8   0   4      26141.44      24351.80       255.38 o
  10   0   4      12379.15      12574.53       415.18 o
  12   0   4      54219.96      54538.52       571.68 o
  14   0   4       6464.74       6744.91       321.77 o
  16   0   4      16998.92      17483.12       443.63 o
  18   0   4        253.63        243.92        73.39 o
  20   0   4        125.21        202.40        80.73 o
  22   0   4        461.26        383.34       102.75 o
 -23   1   4        334.54        436.52        76.20 o
 -21   1   4       6648.44       6642.06       198.88 o
 -19   1   4       6934.37       7098.13       153.23 o
 -17   1   4        823.57        974.66        64.07 o
 -15   1   4      10692.38      10816.59       174.46 o
 -13   1   4       7096.85       7457.08       118.92 o
 -11   1   4      11710.81      11650.31       170.97 o
  -9   1   4       5300.15       6054.20        91.01 o
  -7   1   4      65251.00      66898.87       473.85 o
  -5   1   4       2847.28       2779.84        46.94 o
  -3   1   4     107502.44     108181.77       696.56 o
  -1   1   4      18865.10      18501.43       141.09 o
   1   1   4      21643.58      23303.50       159.23 o
   3   1   4      10214.16      10545.73        88.56 o
   5   1   4      47804.13      45639.18       383.48 o
   7   1   4       6377.83       6199.77        75.49 o
   9   1   4      20000.92      20290.39       178.99 o
  11   1   4       8274.23       8286.82       127.50 o
  13   1   4       5119.95       5081.77       124.74 o
  15   1   4       7806.03       7913.57       194.56 o
  17   1   4        395.94        471.91        82.29 o
  19   1   4       1224.12       1172.68       100.70 o
  21   1   4        177.21        147.53        58.83 o
 -22   2   4      18535.71      19253.46       431.22 o
 -20   2   4       3729.54       3891.26       132.22 o
 -18   2   4      23707.93      24145.64       307.09 o
 -16   2   4       1332.77       1339.77        73.26 o
 -14   2   4      35006.72      34928.30       328.49 o
 -12   2   4        103.35        130.59        27.69 o
 -10   2   4      11058.43      10620.93       136.20 o
  -8   2   4       6674.24       7248.53        99.42 o
  -6   2   4      11313.49      11502.22       108.01 o
  -4   2   4      46166.84      45922.25       330.03 o
  -2   2   4        948.19       1195.95        30.84 o
   0   2   4      82982.05      82991.84       517.36 o
   2   2   4      35093.90      36133.27       234.73 o
   4   2   4      97805.98     101059.52       629.82 o
   6   2   4      46238.17      45898.01       322.00 o
   8   2   4      90190.71      88758.66       584.36 o
  10   2   4      26118.30      25949.96       225.21 o
  12   2   4      21711.58      21271.82       251.27 o
  14   2   4       5791.18       5984.66       143.66 o
  16   2   4       8684.55       8889.64       235.08 o
  18   2   4       2559.19       2708.26       137.72 o
  20   2   4        200.20        191.60        61.42 o
  22   2   4         87.64         93.20        57.88 o
 -23   3   4       1466.41       1563.56       147.74 o
 -21   3   4       7419.17       7577.36       257.28 o
 -19   3   4       9458.38       9393.79       233.27 o
 -17   3   4       3808.46       3931.48       111.29 o
 -15   3   4      31851.49      31607.45       318.04 o
 -13   3   4        318.54        421.42        39.55 o
 -11   3   4      67210.71      66688.74       518.01 o
  -9   3   4        988.44       1143.14        49.04 o
  -7   3   4     166648.91     166387.33      1105.33 o
  -5   3   4       3416.62       3488.84        87.05 o
  -3   3   4     142128.95     138312.92       844.38 o
  -1   3   4       3831.59       4005.44        97.88 o
   1   3   4     188833.95     182628.00      2616.92 o
   3   3   4        838.25        723.18        28.57 o
   5   3   4      77671.02      75912.88       531.70 o
   7   3   4       8162.45       8089.13        97.29 o
   9   3   4      28951.40      28470.83       243.31 o
  11   3   4      13221.66      13256.31       167.27 o
  13   3   4       6705.54       6808.35       137.34 o
  15   3   4      18873.43      18616.61       300.40 o
  17   3   4         24.13         28.53        42.40 o
  19   3   4      12348.63      12830.16       288.89 o
  21   3   4         64.92         89.33        57.88 o
 -22   4   4         19.16         53.78        79.74 o
 -20   4   4      29374.39      29499.45       413.57 o
 -18   4   4        508.19        522.29        58.06 o
 -16   4   4      54930.15      54249.72       575.59 o
 -14   4   4       4322.98       4360.13       102.23 o
 -12   4   4      60825.16      60724.14       494.89 o
 -10   4   4      12956.60      12978.57       162.08 o
  -8   4   4      61872.49      61480.67       478.87 o
  -6   4   4      30438.11      30089.84       241.84 o
  -4   4   4      33906.74      33499.26       269.22 o
  -2   4   4      57986.73      58116.01       418.31 o
   0   4   4      13410.87      13862.17       154.33 o
   2   4   4      78880.91      78884.34       561.98 o
   4   4   4       2322.47       2563.31        50.13 o
   6   4   4      74061.58      75648.15       517.17 o
   8   4   4       1621.59       1601.18        52.37 o
  10   4   4      35112.50      35472.84       324.50 o
  12   4   4       4449.44       4625.72       151.90 o
  14   4   4       9569.40       9795.34       267.32 o
  16   4   4        768.66        880.07        85.48 o
  18   4   4       5217.43       5259.71       210.98 o
  20   4   4       1405.69       1353.34       135.74 o
 -21   5   4        169.94        295.82       102.75 o
 -19   5   4         24.17         57.46        57.71 o
 -17   5   4       4712.82       4494.03       159.15 o
 -15   5   4       5158.37       5170.46       152.43 o
 -13   5   4       4673.96       4898.15       133.27 o
 -11   5   4      32832.07      33170.09       543.14 o
  -9   5   4      42024.82      41541.66       435.39 o
  -7   5   4      25653.58      25143.47       268.52 o
  -5   5   4      32725.93      32399.76       317.00 o
  -3   5   4      37976.54      37035.92       347.24 o
  -1   5   4      34353.81      33707.37       415.61 o
   1   5   4      35541.73      36956.89       312.98 o
   3   5   4      15332.04      15566.18       173.96 o
   5   5   4       1646.85       1675.83        58.67 o
   7   5   4          2.05         65.03        22.97 o
   9   5   4        134.04        131.99        30.35 o
  11   5   4        262.48        271.72        39.08 o
  13   5   4       2261.51       2357.50       103.12 o
  15   5   4       4969.96       5060.86       167.99 o
  17   5   4      13021.05      13345.60       289.93 o
  19   5   4       9319.06       8903.15       381.06 o
 -18   6   4       4979.27       5149.53       263.91 o
 -16   6   4      27466.44      27242.94       459.93 o
 -14   6   4       4763.56       5049.18       164.61 o
 -12   6   4      28274.46      27474.40       412.18 o
 -10   6   4      18216.10      17864.55       307.15 o
  -8   6   4      18607.54      18060.77       300.31 o
  -6   6   4      13189.92      13119.09       213.86 o
  -4   6   4      59414.60      58780.86       550.29 o
  -2   6   4      25745.70      25147.39       279.35 o
   0   6   4      11016.89      10757.91       162.09 o
   2   6   4      22725.10      22233.03       257.75 o
   4   6   4       1294.47       1285.34        66.21 o
   6   6   4      14578.86      14972.53       223.58 o
   8   6   4        932.34        995.83        67.49 o
  10   6   4       9619.36       9507.99       186.27 o
  12   6   4       1424.37       1392.78        99.23 o
  14   6   4       2908.20       2975.93       162.98 o
  16   6   4       1594.94       1596.33       136.79 o
  18   6   4       1120.79       1156.71       129.18 o
 -17   7   4       9217.18       9847.00       303.59 o
 -15   7   4         94.72         88.35        53.06 o
 -13   7   4      25790.07      25317.41       415.56 o
 -11   7   4        592.01        600.49        72.68 o
  -9   7   4      52550.89      52056.99       641.64 o
  -7   7   4        414.67        491.17        65.28 o
  -5   7   4      58387.80      56882.67       594.27 o
  -3   7   4       3020.04       2965.99       105.33 o
  -1   7   4      30553.07      30208.63       335.34 o
   1   7   4       2460.45       2354.15        85.01 o
   3   7   4      31782.07      30518.54       340.92 o
   5   7   4       7844.36       7267.69       150.09 o
   7   7   4      10164.39      10097.17       197.14 o
   9   7   4       8412.24       8531.00       184.28 o
  11   7   4        149.76        191.88        50.44 o
  13   7   4      22196.98      23045.11       515.37 o
  15   7   4         41.37         80.10        60.65 o
 -14   8   4         83.05        118.10        61.42 o
 -12   8   4       3596.33       3924.87       161.55 o
 -10   8   4        600.21        606.41        77.59 o
  -8   8   4       1141.30       1182.40        99.44 o
  -6   8   4        574.38        625.59        79.40 o
  -4   8   4       1258.41       1166.49        84.37 o
  -2   8   4       4351.16       4419.49       138.44 o
   0   8   4         25.84         63.21        37.56 o
   2   8   4       1788.15       1810.63       101.26 o
   4   8   4         50.60         72.78        33.47 o
   6   8   4       2072.07       2087.70       108.16 o
   8   8   4          6.35         25.54        36.39 o
  10   8   4       2164.78       2148.77       131.22 o
  12   8   4        479.91        415.37        72.98 o
  -9   9   4      17159.03      16976.60       367.30 o
  -7   9   4       2540.43       2556.61       149.29 o
  -5   9   4      13378.20      12989.31       288.79 o
  -3   9   4        419.71        263.04        52.56 o
  -1   9   4      14301.20      14938.82       295.05 o
   1   9   4         11.76         58.84        40.49 o
   3   9   4       4476.28       4661.12       151.56 o
   5   9   4        529.55        710.82        82.24 o
   7   9   4       1594.96       1440.10       137.09 o
   9   9   4       4009.67       4042.80       258.88 o
 -23   1   5      10006.63       9871.07       255.09 o
 -21   1   5      29413.49      29459.29       458.30 o
 -19   1   5          7.16         21.42        30.99 o
 -17   1   5      39064.49      38482.46       405.89 o
 -15   1   5       2985.13       3118.96        92.29 o
 -13   1   5      24740.18      24423.34       273.29 o
 -11   1   5      23906.48      24316.39       233.50 o
  -9   1   5      29072.79      29715.96       255.23 o
  -7   1   5     157215.12     156766.58       958.99 o
  -5   1   5        881.37        966.02        22.28 o
  -1   1   5      10310.73      10505.87        93.34 o
   3   1   5        545.78        689.92        21.09 o
   5   1   5     231636.28     220224.33      1427.32 o
   7   1   5       1846.27       1942.54        41.83 o
   9   1   5     275241.91     264359.97      2441.65 o
  11   1   5        691.55        750.20        45.23 o
  13   1   5      88245.60      87459.20       732.24 o
  15   1   5       6497.07       6191.32       174.24 o
  17   1   5      12174.69      11914.37       284.65 o
  19   1   5       4642.53       4757.25       171.43 o
  21   1   5       2693.11       2350.14       146.29 o
 -22   2   5      20892.78      20881.93       451.42 o
 -20   2   5      12543.66      12501.55       241.83 o
 -18   2   5      19126.10      19510.74       269.51 o
 -16   2   5      18312.14      18589.31       250.27 o
 -14   2   5      52549.13      52117.76       518.54 o
 -12   2   5      25618.22      25338.17       250.40 o
 -10   2   5     163908.45     166217.28      1116.18 o
  -8   2   5      69147.98      70058.38       507.47 o
  -6   2   5      28206.50      26222.86       199.11 o
  -4   2   5      53543.27      53628.69       373.67 o
  -2   2   5     111425.91     111348.34       778.36 o
   0   2   5      59981.15      60407.86       384.62 o
   2   2   5      49473.68      49389.45       347.64 o
   4   2   5      73330.45      74700.44       481.03 o
   6   2   5      15468.80      15513.65       141.63 o
   8   2   5      68688.38      68228.03       465.92 o
  10   2   5       5263.20       5319.29        87.29 o
  12   2   5      26160.62      25972.44       287.80 o
  14   2   5        697.04        970.83       171.89 o
  16   2   5      18312.78      17926.05       289.29 o
  18   2   5       2000.51       2036.33       130.34 o
  20   2   5      10082.75      10351.85       438.96 o
  22   2   5        387.36        557.67        86.23 o
 -23   3   5       6523.23       6284.79       267.89 o
 -21   3   5       1354.56       1276.88       109.45 o
 -19   3   5       5179.04       5123.37       151.89 o
 -17   3   5          4.34         33.65        37.08 o
 -15   3   5       9784.89       9782.91       154.60 o
 -13   3   5        227.34        369.06        33.37 o
 -11   3   5        630.86        603.60        41.20 o
  -9   3   5       9656.03       9599.11       125.86 o
  -7   3   5        971.35       1118.84        43.73 o
  -5   3   5      78168.89      78561.62       540.81 o
  -3   3   5       4067.23       4122.63        57.95 o
  -1   3   5      61968.98      61509.09       401.21 o
   1   3   5      13068.52      13502.24       119.11 o
   3   3   5     159841.22     159994.84       978.28 o
   5   3   5      10359.95      10276.82       112.06 o
   7   3   5      27785.48      27267.84       227.89 o
   9   3   5       2794.33       2887.93        62.86 o
  11   3   5      20754.36      20672.51       246.71 o
  13   3   5        733.77        836.00        67.26 o
  15   3   5      10329.39      10357.37       207.10 o
  17   3   5        638.75        817.31        85.25 o
  19   3   5        239.54        244.71        64.91 o
  21   3   5       1691.01       1686.38       129.93 o
 -22   4   5       4789.66       4731.89       209.57 o
 -20   4   5        120.52        201.98        67.42 o
 -18   4   5      28482.63      28523.47       386.47 o
 -16   4   5       1079.57       1180.54        81.23 o
 -14   4   5      45179.43      44828.31       444.71 o
 -12   4   5        580.25        668.64        46.95 o
 -10   4   5      47297.49      46411.34       386.32 o
  -8   4   5        195.30        383.33        31.35 o
  -6   4   5      90498.03      89091.24       586.07 o
  -4   4   5       2207.91       2435.75        47.70 o
  -2   4   5      46629.52      47221.31       330.13 o
   0   4   5      12489.98      12531.72       136.31 o
   2   4   5       3814.09       3472.15        65.99 o
   4   4   5      24533.84      25064.69       209.60 o
   6   4   5       4714.72       4931.62        80.09 o
   8   4   5      19200.19      18748.15       187.58 o
  10   4   5       1693.83       1812.65        70.65 o
  12   4   5      37159.30      36752.62       419.33 o
  14   4   5       2047.15       2227.55       121.70 o
  16   4   5      21417.97      21383.18       366.67 o
  18   4   5       1354.75       1256.85       123.48 o
  20   4   5       3941.78       4450.79       208.43 o
 -21   5   5       2412.61       2075.06       165.28 o
 -19   5   5       6909.16       6465.24       318.33 o
 -17   5   5       4449.10       4584.39       160.30 o
 -15   5   5       4150.52       4149.37       117.03 o
 -13   5   5      25904.69      25882.40       378.44 o
 -11   5   5      43897.64      43698.77       534.84 o
  -9   5   5      39115.14      39376.00       651.70 o
  -7   5   5      27675.43      27530.06       311.04 o
  -5   5   5      62375.61      61833.24       474.89 o
  -3   5   5      21513.59      20743.04       205.11 o
  -1   5   5     126555.81     123829.00       856.26 o
   1   5   5      49564.00      48628.43       389.12 o
   3   5   5      80243.70      80393.32       595.40 o
   5   5   5      52551.73      52751.05       505.19 o
   7   5   5      64941.55      64009.17       507.62 o
   9   5   5      33320.57      32993.43       323.05 o
  11   5   5      28863.13      28790.54       361.07 o
  13   5   5      16411.47      15820.27       257.65 o
  15   5   5      13083.52      13681.47       286.06 o
  17   5   5      19083.92      19160.34       612.75 o
  19   5   5       5076.48       5380.92       225.52 o
 -18   6   5        255.08        300.74        73.75 o
 -16   6   5      40265.55      39848.62       552.39 o
 -14   6   5       2953.73       3251.34       133.43 o
 -12   6   5      48917.21      47870.21       599.09 o
 -10   6   5       9422.79       9729.25       216.55 o
  -8   6   5      85927.74      84088.08       881.56 o
  -6   6   5        387.84        327.45        46.24 o
  -4   6   5      51358.81      50388.31       519.17 o
  -2   6   5        505.81        539.91        58.85 o
   0   6   5      27394.32      26482.71       289.51 o
   2   6   5       3915.12       3931.53        95.59 o
   4   6   5       5426.13       5466.14       116.56 o
   6   6   5      13455.84      13421.07       196.76 o
   8   6   5        709.69        766.43        61.63 o
  10   6   5      25021.53      24589.35       395.48 o
  12   6   5        724.65        800.44       118.35 o
  14   6   5      33504.52      33932.43       570.03 o
  16   6   5       7982.26       8006.95       259.06 o
  18   6   5       6544.04       7043.29       319.20 o
 -17   7   5       2173.49       2305.21       146.42 o
 -15   7   5         78.49         97.37        54.31 o
 -13   7   5       2662.40       2827.42       144.05 o
 -11   7   5        545.51        542.77        95.26 o
  -9   7   5        533.97        550.15        71.25 o
  -7   7   5      10494.11      10004.50       256.58 o
  -5   7   5       6596.65       6423.31       155.51 o
  -3   7   5        789.42        828.89        68.26 o
  -1   7   5       1734.00       1860.34       108.75 o
   1   7   5       7298.29       7127.30       140.67 o
   3   7   5        807.68       1012.87        64.47 o
   5   7   5       9860.85       9777.90       173.48 o
   7   7   5       1978.33       2016.03       103.79 o
   9   7   5       4344.43       4467.02       133.73 o
  11   7   5        659.07        707.88        80.71 o
  13   7   5       2869.51       2813.05       149.97 o
  15   7   5        386.63        390.25        87.75 o
 -14   8   5         37.39         52.14        54.31 o
 -12   8   5      58436.45      59141.24       751.64 o
 -10   8   5       1007.75       1028.59        95.48 o
  -8   8   5      55576.16      56390.21       934.85 o
  -6   8   5         34.46         27.82        35.77 o
  -4   8   5      50699.34      48774.28       555.82 o
  -2   8   5       2875.89       2535.85       115.94 o
   0   8   5      35364.31      34150.02       433.98 o
   2   8   5       4682.69       4712.63       141.86 o
   4   8   5       8208.97       8073.83       186.62 o
   6   8   5      14230.36      14475.78       288.56 o
   8   8   5        136.70        155.29        46.95 o
  10   8   5      24014.63      23552.07       362.38 o
  12   8   5         21.51          1.37        49.10 o
  -9   9   5       4990.71       5066.17       187.46 o
  -7   9   5       5784.45       5751.41       193.58 o
  -5   9   5      18758.63      18642.34       356.00 o
  -3   9   5       3392.14       3530.35       145.18 o
  -1   9   5      14186.09      14562.70       373.68 o
   1   9   5       3097.32       3060.17       155.87 o
   3   9   5      22972.54      22241.55       351.36 o
   5   9   5       4342.62       4618.02       170.67 o
   7   9   5      14621.11      15161.63       319.37 o
   9   9   5       2523.54       2667.54       301.01 o
 -24   0   6      18982.15      18779.81       520.48 o
 -22   0   6       1868.37       1577.01       176.45 o
 -20   0   6       4052.46       4051.89       168.73 o
 -18   0   6        192.02        313.86        59.33 o
 -16   0   6      17065.28      17168.17       332.73 o
 -14   0   6      16964.74      16938.31       312.90 o
 -12   0   6       4144.68       4261.12       133.23 o
 -10   0   6      85585.06      87169.89       921.91 o
  -8   0   6       6091.55       6622.25       143.82 o
  -6   0   6     197893.08     195875.52      1901.34 o
  -4   0   6        733.16        729.12        32.21 o
  -2   0   6     134798.75     135885.98      1612.02 o
   2   0   6     220230.11     214656.39      2077.37 o
   4   0   6       6307.04       6289.25       213.02 o
   6   0   6     146712.20     139798.86      1625.22 o
   8   0   6      12481.47      12613.35       173.82 o
  10   0   6      34087.54      34497.16       474.30 o
  12   0   6      33092.83      32194.81       475.21 o
  14   0   6      17430.68      17755.40       432.28 o
  16   0   6      41200.29      41107.75       777.05 o
  18   0   6       3451.41       3547.36       264.68 o
  20   0   6      33121.77      32646.30       736.95 o
  22   0   6          0.17         79.08        76.80 o
 -23   1   6         34.63        129.04        69.28 o
 -21   1   6       4587.90       4589.75       146.27 o
 -19   1   6          7.47         12.69        31.57 o
 -17   1   6      17246.11      17238.16       242.70 o
 -15   1   6          3.62         50.38        25.48 o
 -13   1   6      27132.45      28013.20       300.87 o
 -11   1   6       9678.60       9869.63       130.02 o
  -9   1   6      30806.15      29784.71       334.99 o
  -7   1   6      12071.08      12131.01       172.68 o
  -5   1   6      65181.46      65335.99       417.18 o
  -3   1   6      32356.20      34083.64       249.19 o
  -1   1   6      87323.61      88749.53       580.54 o
   1   1   6     166898.88     166603.72      1056.74 o
   3   1   6       1128.38       1279.97        46.59 o
   5   1   6      25209.65      24832.10       186.14 o
   7   1   6      17616.06      17789.54       153.73 o
   9   1   6      83559.53      83976.54       559.69 o
  11   1   6       3914.58       3934.15        91.88 o
  13   1   6      22408.14      22422.89       300.94 o
  15   1   6        325.02        364.72        58.83 o
  17   1   6      11304.14      11533.92       260.22 o
  19   1   6        842.97        893.93        92.03 o
  21   1   6       5705.65       5566.52       196.91 o
 -22   2   6         11.11         49.55        63.73 o
 -20   2   6       5772.60       5690.74       159.55 o
 -18   2   6        540.68        552.75        53.69 o
 -16   2   6         18.53         68.70        35.00 o
 -14   2   6       5675.84       5875.02       122.89 o
 -12   2   6        991.36        918.83        49.13 o
 -10   2   6      45788.68      46457.74       374.22 o
  -8   2   6      27938.64      29161.86       249.80 o
  -6   2   6      50442.57      48651.50       351.45 o
  -4   2   6      38900.78      39683.77       270.50 o
  -2   2   6     128924.41     129327.53      1193.60 o
   0   2   6      29946.80      29835.83       210.44 o
   2   2   6      76243.05      75226.12       477.90 o
   4   2   6      12234.87      12386.91       114.68 o
   6   2   6      28691.04      28588.32       222.18 o
   8   2   6        170.65        218.03        25.49 o
  10   2   6      10713.77      10903.58       141.95 o
  12   2   6       2422.05       2650.89       107.54 o
  14   2   6        282.54        361.58        49.55 o
  16   2   6       6081.61       6216.52       165.04 o
  18   2   6        507.56        582.52        75.77 o
  20   2   6      13313.36      13093.48       300.55 o
  22   2   6       2170.92       1957.30       217.97 o
 -23   3   6       1204.27       1236.84       146.39 o
 -21   3   6      13027.45      13077.29       293.05 o
 -19   3   6       2844.34       2984.04       116.05 o
 -17   3   6      50527.41      50345.31       554.95 o
 -15   3   6         74.97        105.16        31.15 o
 -13   3   6      92254.12      90267.50       813.78 o
 -11   3   6       2932.48       2997.24        73.18 o
  -9   3   6      86639.03      84380.83       610.94 o
  -7   3   6      17523.94      17385.23       161.34 o
  -5   3   6     148557.33     150934.22       926.58 o
  -3   3   6     108388.45     109295.59       682.20 o
  -1   3   6      50221.25      47787.77       325.07 o
   1   3   6     130976.59     128816.15       795.01 o
   3   3   6      55146.23      56765.72       385.03 o
   5   3   6     246030.83     243134.06      1467.38 o
   7   3   6       1203.36       1192.65        43.14 o
   9   3   6     116061.69     115157.52       757.01 o
  11   3   6       1380.59       1374.28        67.91 o
  13   3   6     103109.31     100273.52       915.25 o
  15   3   6        156.28        213.29        45.86 o
  17   3   6      31735.48      30951.74       473.14 o
  19   3   6        229.83        160.61        59.62 o
  21   3   6      14826.12      14453.57       325.51 o
 -22   4   6       3341.49       3397.18       204.06 o
 -20   4   6       3396.68       3479.64       159.78 o
 -18   4   6       3524.38       3452.52       125.12 o
 -16   4   6       4752.00       4634.79       134.34 o
 -14   4   6        643.10        674.07        55.56 o
 -12   4   6      34607.45      35240.65       378.31 o
 -10   4   6       4265.67       4277.97       111.40 o
  -8   4   6      64682.21      64811.86       488.96 o
  -6   4   6       1128.84       1153.62        42.66 o
  -4   4   6     110922.47     108606.97       694.01 o
  -2   4   6       3805.45       3867.20        57.39 o
   0   4   6     114459.40     112935.70       772.79 o
   2   4   6       3239.06       3459.74        66.85 o
   4   4   6      44771.23      43145.30       349.96 o
   6   4   6       1946.19       1986.72        73.49 o
   8   4   6      60216.36      61172.24       480.03 o
  10   4   6      10560.10      10631.24       183.19 o
  12   4   6      18245.32      18037.80       305.72 o
  14   4   6      13032.42      13288.71       266.85 o
  16   4   6       2227.81       2135.65       129.12 o
  18   4   6      11189.62      11527.93       322.60 o
  20   4   6       1068.50       1148.63       178.28 o
 -21   5   6       8291.05       8279.27       279.35 o
 -19   5   6       7264.64       7211.18       250.94 o
 -17   5   6      12078.03      11920.58       261.39 o
 -15   5   6      12155.65      11942.53       222.23 o
 -13   5   6      19559.77      19231.41       258.20 o
 -11   5   6      32915.87      32080.32       441.13 o
  -9   5   6      11636.06      11804.17       233.80 o
  -7   5   6        175.26        257.88        31.45 o
  -5   5   6       7649.14       7625.79       111.24 o
  -3   5   6       1572.42       1562.11        51.37 o
  -1   5   6       2148.77       2199.21        57.93 o
   1   5   6       6735.49       6646.31       103.22 o
   3   5   6      10055.76      10237.51       136.69 o
   5   5   6      21964.56      21959.24       228.10 o
   7   5   6      21011.25      20779.31       226.57 o
   9   5   6      31181.28      30313.62       324.42 o
  11   5   6      20995.18      20877.10       294.28 o
  13   5   6      20119.04      20396.98       346.99 o
  15   5   6       6284.74       5951.61       185.16 o
  17   5   6       4448.45       4643.20       174.10 o
  19   5   6       6280.94       6421.97       248.77 o
 -18   6   6       1094.31       1128.97       119.55 o
 -16   6   6       4895.48       5020.47       175.11 o
 -14   6   6       2172.70       2123.56       125.48 o
 -12   6   6       6148.75       6156.12       263.37 o
 -10   6   6         54.43         68.91        35.77 o
  -8   6   6      31626.11      31400.15       633.13 o
  -6   6   6        248.73        283.01        42.59 o
  -4   6   6      23847.56      23429.69       343.15 o
  -2   6   6       4141.30       3997.61       173.49 o
   0   6   6      26776.42      26984.49       293.93 o
   2   6   6       2161.69       2282.55        74.62 o
   4   6   6      28430.11      28542.32       311.67 o
   6   6   6       3621.95       3669.45        98.40 o
   8   6   6      14505.92      14331.93       197.28 o
  10   6   6       9502.29       9567.09       215.03 o
  12   6   6       9539.99       9452.15       220.25 o
  14   6   6       5095.04       5302.36       203.63 o
  16   6   6       5163.14       5378.47       213.03 o
 -17   7   6       1288.39       1278.78       114.67 o
 -15   7   6      28194.06      28516.14       565.83 o
 -13   7   6          6.01         76.12        45.23 o
 -11   7   6      36008.62      35665.16       508.01 o
  -9   7   6       6554.48       6537.04       184.67 o
  -7   7   6      37672.32      36739.57       498.98 o
  -5   7   6       6808.86       6852.95       160.93 o
  -3   7   6      33756.76      33192.82       407.18 o
  -1   7   6      36777.61      35757.35       434.89 o
   1   7   6      13896.26      13518.25       231.04 o
   3   7   6      59523.73      58972.82       547.52 o
   5   7   6       2980.57       3043.03        97.01 o
   7   7   6      61316.47      61818.70       634.93 o
   9   7   6        954.65        947.26        85.04 o
  11   7   6      39895.81      40400.54       547.85 o
  13   7   6         25.82         39.84        57.18 o
  15   7   6      22517.79      23811.12       486.66 o
 -14   8   6         25.58        -12.09        46.65 o
 -12   8   6        924.29       1143.09       105.46 o
 -10   8   6        224.08        244.03        58.26 o
  -8   8   6       2856.04       3549.70       230.72 o
  -6   8   6        189.68        149.15        49.44 o
  -4   8   6       2720.82       2397.21       136.02 o
  -2   8   6         16.71         94.29        41.16 o
   0   8   6       8537.40       8337.78       190.65 o
   2   8   6        105.53        133.88        42.89 o
   4   8   6        720.22        947.39        84.36 o
   6   8   6         43.54         48.32        39.02 o
   8   8   6       6061.22       6073.59       194.84 o
  10   8   6        840.38        864.07        91.20 o
  12   8   6        439.64        545.56        82.36 o
  -9   9   6        770.67        914.03        99.62 o
  -7   9   6       8199.23       8537.07       289.12 o
  -5   9   6       1948.60       2244.19       181.28 o
  -3   9   6       7697.26       7753.43       217.04 o
  -1   9   6       8945.78       8474.31       205.96 o
   1   9   6       1898.42       1962.34       115.84 o
   3   9   6      13017.73      12941.31       259.72 o
   5   9   6        149.69        138.97        51.37 o
   7   9   6      18703.29      19511.86       382.79 o
 -23   1   7         65.28         88.64        62.53 o
 -21   1   7       1253.03       1366.80        95.26 o
 -19   1   7       1801.00       1827.49        93.69 o
 -17   1   7      29883.82      29790.85       343.60 o
 -15   1   7      14118.54      14576.56       211.98 o
 -13   1   7      92970.75      92022.77       741.62 o
 -11   1   7      47827.32      49330.00       395.41 o
  -9   1   7     146292.66     143257.64       890.10 o
  -7   1   7      23503.16      23149.98       180.79 o
  -5   1   7     274185.31     270837.56      1706.42 o
  -3   1   7      21136.47      22160.02       178.40 o
  -1   1   7     138109.64     139320.19       841.85 o
   1   1   7       7356.67       7589.79       114.92 o
   3   1   7      26986.10      26608.29       205.48 o
   5   1   7      11293.56      11481.82       119.89 o
   7   1   7      42000.48      44184.94       312.91 o
   9   1   7      29355.14      29405.26       266.96 o
  11   1   7       4744.04       5232.63       110.74 o
  13   1   7      44876.04      43695.22       553.50 o
  15   1   7       7327.24       7178.77       191.81 o
  17   1   7      38567.09      38046.81       536.38 o
  19   1   7       4487.52       4315.45       166.83 o
  21   1   7      19597.21      18913.76       379.65 o
 -22   2   7       7448.19       7909.65       244.20 o
 -20   2   7        853.12        862.99        77.76 o
 -18   2   7       3708.59       3662.30       123.20 o
 -16   2   7        719.83        702.23        55.56 o
 -14   2   7       9940.75       9546.28       149.86 o
 -12   2   7       3349.22       3780.15        81.61 o
 -10   2   7       2780.98       2768.44        64.71 o
  -8   2   7       4349.34       4537.98        77.68 o
  -6   2   7        937.02       1177.37        45.06 o
  -4   2   7       3952.21       4603.77        98.45 o
  -2   2   7      17408.38      18103.25       156.34 o
   0   2   7      12903.49      13185.66       120.35 o
   2   2   7      45785.96      45272.80       307.45 o
   4   2   7       6113.44       6181.43        75.48 o
   6   2   7      32797.03      32435.71       246.81 o
   8   2   7      12662.40      12563.88       139.63 o
  10   2   7      49014.82      49303.04       405.10 o
  12   2   7       9717.74       9838.59       184.22 o
  14   2   7      28245.75      28086.79       364.94 o
  16   2   7      11865.92      11600.85       260.61 o
  18   2   7      17508.92      17334.16       339.07 o
  20   2   7       5882.78       6093.94       201.73 o
 -23   3   7         52.44         25.40        65.37 o
 -21   3   7          3.58         11.11        47.39 o
 -19   3   7        793.29        768.92        72.43 o
 -17   3   7       3838.43       3727.98       154.48 o
 -15   3   7      15980.05      15312.63       245.97 o
 -13   3   7       7963.98       7722.93       141.64 o
 -11   3   7      23832.80      23101.43       234.80 o
  -9   3   7      16255.92      16176.15       174.02 o
  -7   3   7      69082.61      70531.50       445.56 o
  -5   3   7      24110.59      24502.13       195.08 o
  -3   3   7      43303.16      43405.95       303.08 o
  -1   3   7      13885.64      13681.61       129.03 o
   1   3   7       8957.28       8846.09        92.94 o
   3   3   7        304.21        310.60        22.14 o
   5   3   7      17409.92      18826.05       172.13 o
   7   3   7       1376.15       1333.51        45.12 o
   9   3   7         68.44        167.18        26.33 o
  11   3   7       4448.45       4635.14       122.27 o
  13   3   7       3522.87       3318.72       126.90 o
  15   3   7      11746.27      11472.60       446.64 o
  17   3   7       5967.46       5927.45       188.97 o
  19   3   7       9775.55      10014.75       259.05 o
  21   3   7       1035.68       1154.72       132.72 o
 -22   4   7       5569.08       5544.19       195.87 o
 -20   4   7       2877.01       2977.45       135.78 o
 -18   4   7      11856.48      11542.41       293.78 o
 -16   4   7       5686.19       5515.31       148.37 o
 -14   4   7      13331.56      13114.14       293.21 o
 -12   4   7       3038.47       2934.43        87.92 o
 -10   4   7       1349.91       1423.19        65.74 o
  -8   4   7       2867.49       2981.75        87.07 o
  -6   4   7        100.39        211.07        41.03 o
  -4   4   7        115.34        169.34        18.03 o
  -2   4   7      16453.29      16380.77       140.96 o
   0   4   7       4301.47       4478.78        72.66 o
   2   4   7      37343.44      37522.63       399.97 o
   4   4   7       3099.15       3271.41        99.60 o
   6   4   7      50569.31      49624.92       399.83 o
   8   4   7       1641.71       1725.52        60.10 o
  10   4   7      47336.51      47261.91       443.44 o
  12   4   7        140.26        219.44       102.30 o
  14   4   7      14002.52      13876.63       277.34 o
  16   4   7        439.38        438.65        67.61 o
  18   4   7       9685.34       9373.95       291.12 o
  20   4   7       1130.91       1109.52       110.53 o
 -21   5   7       1032.29       1069.83       181.64 o
 -19   5   7         13.67         40.22        50.08 o
 -17   5   7        681.86        850.55        95.72 o
 -15   5   7       4577.66       4434.24       151.61 o
 -13   5   7        807.49        815.47        77.85 o
 -11   5   7      16623.00      15669.29       264.74 o
  -9   5   7       4737.85       4684.23       116.27 o
  -7   5   7      17681.68      18090.65       239.60 o
  -5   5   7        441.04        537.61        40.87 o
  -3   5   7      21268.43      21044.08       210.19 o
  -1   5   7       8960.12       8942.57       121.65 o
   1   5   7      32865.72      32799.40       291.02 o
   3   5   7       9886.93      10400.90       138.44 o
   5   5   7      17899.31      18245.93       203.65 o
   7   5   7       2904.18       3099.50        79.28 o
   9   5   7       6129.93       6433.42       131.18 o
  11   5   7       9039.05       9134.83       185.15 o
  13   5   7       2615.03       2687.88       132.75 o
  15   5   7       8310.73       8102.77       219.79 o
  17   5   7       1386.41       1541.02       217.23 o
 -18   6   7       6158.32       6215.88       233.24 o
 -16   6   7       5461.92       5350.89       180.30 o
 -14   6   7       7217.99       7276.94       201.90 o
 -12   6   7       2771.32       2641.84       137.90 o
 -10   6   7       1097.81       1047.06        83.79 o
  -8   6   7        454.44        477.95        76.41 o
  -6   6   7       2184.68       2163.10        91.52 o
  -4   6   7      33107.03      32264.77       381.90 o
  -2   6   7      14114.24      13798.99       219.66 o
   0   6   7      26459.81      26125.62       327.04 o
   2   6   7      19858.38      19172.66       237.58 o
   4   6   7      57738.50      57355.05       520.08 o
   6   6   7       8842.62       8777.58       147.48 o
   8   6   7      55143.27      55381.62       572.73 o
  10   6   7       5684.61       5918.22       168.50 o
  12   6   7      25178.15      24908.29       559.63 o
  14   6   7        576.56        533.16        74.58 o
  16   6   7      13084.86      13200.00       408.30 o
 -17   7   7        119.99        104.26        56.73 o
 -15   7   7          0.11        162.63        56.73 o
 -13   7   7        635.15        795.05        85.25 o
 -11   7   7          5.05         42.24        40.27 o
  -9   7   7        956.86       1054.42        90.26 o
  -7   7   7         19.47        103.27        41.80 o
  -5   7   7       2955.94       2979.16       107.84 o
  -3   7   7        195.37        213.35        41.73 o
  -1   7   7       2908.39       2806.93       115.66 o
   1   7   7        592.48        516.33        55.36 o
   3   7   7        667.41        796.73        67.48 o
   5   7   7        296.51        358.37        48.71 o
   7   7   7        639.31        701.00        60.47 o
   9   7   7       2296.23       2548.34       206.75 o
  11   7   7         65.19        152.30        50.31 o
  13   7   7       1101.79       1108.23       117.75 o
  15   7   7       1243.55       1386.01       139.24 o
 -14   8   7        870.32        910.91       100.04 o
 -12   8   7        862.51        821.83        92.81 o
 -10   8   7        655.11        714.64        83.79 o
  -8   8   7        325.20        395.05        82.40 o
  -6   8   7        793.21        784.12       131.84 o
  -4   8   7      12442.80      12109.26       371.22 o
  -2   8   7       4564.30       4647.10       143.08 o
   0   8   7      29581.52      29035.42       393.22 o
   2   8   7       5745.05       5696.28       156.89 o
   4   8   7      48740.55      46880.84       544.11 o
   6   8   7       2641.18       2631.66       124.18 o
   8   8   7      37151.74      37163.92       979.81 o
  10   8   7        603.83        638.08        94.38 o
  12   8   7      23503.83      24935.26       620.62 o
  -9   9   7          4.81         80.19        50.87 o
  -7   9   7       6709.62       7158.52       215.63 o
  -5   9   7          1.44         42.29        48.27 o
  -3   9   7       9343.47       9291.87       403.00 o
  -1   9   7        135.37        197.39        51.97 o
   1   9   7       5142.01       5040.38       168.56 o
   3   9   7         85.50         83.68        45.19 o
   5   9   7       3524.13       3422.28       140.80 o
   7   9   7       1416.14       1578.55       141.22 o
 -24   0   8       3024.55       3238.42       352.90 o
 -22   0   8      20445.50      22171.12       444.10 o
 -20   0   8       2901.77       3009.08       234.63 o
 -18   0   8      51730.63      50580.97       878.63 o
 -16   0   8       5843.87       5798.83       181.32 o
 -14   0   8      90321.10      89995.52      1043.84 o
 -12   0   8      15703.88      15764.04       306.39 o
 -10   0   8     102617.07     102093.69       933.18 o
  -8   0   8      13392.75      14244.82       184.70 o
  -6   0   8     128546.16     131959.81      1860.43 o
  -4   0   8      26002.50      26694.53       273.81 o
  -2   0   8      27950.64      28324.87       284.61 o
   0   0   8      47751.68      47637.70       463.16 o
   2   0   8         10.27        -22.47        22.47 o
   4   0   8      46189.89      50240.52       573.15 o
   6   0   8      23523.38      22372.53       918.79 o
   8   0   8      64759.78      70739.55       990.74 o
  10   0   8      34103.34      34195.55       419.82 o
  12   0   8       1745.11       1842.18       104.86 o
  14   0   8      42462.85      42000.90       598.53 o
  16   0   8       2441.30       2389.07       190.40 o
  18   0   8      26669.01      26235.30       615.33 o
  20   0   8       2692.20       3004.26       233.49 o
 -23   1   8        341.72        399.07       111.19 o
 -21   1   8         13.59         46.00        42.26 o
 -19   1   8          3.02         -6.19        29.05 o
 -17   1   8       2129.12       2218.22       105.22 o
 -15   1   8       6438.48       6472.72       133.01 o
 -13   1   8         37.58        137.03        27.22 o
 -11   1   8       8992.85       9491.92       125.87 o
  -9   1   8        345.29        468.98        27.95 o
  -7   1   8       3455.46       3149.33        49.33 o
  -5   1   8      19686.50      21028.64       162.99 o
  -3   1   8      60655.08      62868.07       435.90 o
  -1   1   8       1491.48       1495.84        33.23 o
   1   1   8      21473.79      21144.86       169.68 o
   3   1   8         33.37         71.99        13.73 o
   5   1   8       4817.36       4751.67        71.10 o
   7   1   8       8404.78       8777.60       111.05 o
   9   1   8       4144.65       4111.24        91.54 o
  11   1   8         29.84        155.66        61.89 o
  13   1   8         27.60        107.35        51.59 o
  15   1   8         68.23         65.82        39.09 o
  17   1   8         31.04         30.25        44.22 o
  19   1   8         98.46        105.91        50.31 o
  21   1   8       2025.94       1882.53       138.97 o
 -22   2   8       5676.16       5746.68       170.49 o
 -20   2   8       1570.44       1573.73       101.87 o
 -18   2   8      21184.18      21279.45       320.88 o
 -16   2   8      12315.25      12773.99       252.55 o
 -14   2   8      40039.95      40144.90       399.79 o
 -12   2   8      16856.91      16689.29       197.16 o
 -10   2   8      60089.38      60628.68       464.70 o
  -8   2   8      44390.45      46473.05       330.20 o
  -6   2   8      18167.99      17022.94       145.14 o
  -4   2   8      11676.09      11736.17       121.50 o
  -2   2   8      33369.90      34241.14       263.01 o
   0   2   8       6437.17       6935.63        83.66 o
   2   2   8         76.18        170.45        17.00 o
   4   2   8        129.41        194.25        18.14 o
   6   2   8       9833.54       9602.55       105.48 o
   8   2   8      12849.78      13189.07       165.28 o
  10   2   8      35154.28      35416.04       353.29 o
  12   2   8      12628.02      13024.92       287.59 o
  14   2   8      21325.14      21005.21       308.39 o
  16   2   8       6371.46       6611.17       197.88 o
  18   2   8       8410.59       8258.34       229.44 o
  20   2   8       3645.69       3564.23       176.26 o
 -23   3   8        122.36         64.87        57.09 o
 -21   3   8       4086.24       4200.56       147.49 o
 -19   3   8        499.03        482.18        63.34 o
 -17   3   8       3973.91       3939.83       127.13 o
 -15   3   8       4446.70       4598.82       129.97 o
 -13   3   8         35.24         95.47        39.76 o
 -11   3   8      21446.84      21849.15       293.18 o
  -9   3   8        879.05        850.82        39.23 o
  -7   3   8      49107.08      48897.42       392.31 o
  -5   3   8      12168.90      12443.81       120.31 o
  -3   3   8      91010.12      91222.48       581.76 o
  -1   3   8      19628.35      19591.12       162.82 o
   1   3   8      65828.21      64971.59       433.98 o
   3   3   8      15042.56      15199.62       158.58 o
   5   3   8      46608.08      47177.35       365.01 o
   7   3   8       8843.87       9483.52       115.08 o
   9   3   8       9106.92       8744.94       129.24 o
  11   3   8        817.80        817.81        56.77 o
  13   3   8        568.27        611.81        61.06 o
  15   3   8        303.93        321.53        51.63 o
  17   3   8       1410.09       1483.49       115.07 o
  19   3   8        207.54        240.99        71.26 o
 -22   4   8        341.02        378.22        76.99 o
 -20   4   8      15308.11      15354.94       327.32 o
 -18   4   8        602.84        527.29        65.27 o
 -16   4   8      23823.78      23908.77       336.67 o
 -14   4   8        516.23        598.76        51.96 o
 -12   4   8      38348.48      38437.35       385.70 o
 -10   4   8        964.72       1039.05        57.15 o
  -8   4   8      16107.37      15932.65       193.68 o
  -6   4   8       1689.60       1650.67        48.72 o
  -4   4   8       4642.86       4769.99        72.63 o
  -2   4   8         34.16         76.71        18.04 o
   0   4   8        473.50        514.94        42.74 o
   2   4   8          3.16         97.52        32.32 o
   4   4   8       7277.54       6916.64       121.45 o
   6   4   8       3904.11       4117.11        82.05 o
   8   4   8      33960.85      33658.44       338.47 o
  10   4   8       5825.64       6000.08       122.73 o
  12   4   8      21796.16      22387.55       356.37 o
  14   4   8       2823.93       2880.74       139.33 o
  16   4   8      14268.69      13727.09       293.05 o
  18   4   8        411.74        434.37        89.49 o
 -19   5   8       2558.29       2670.02       201.19 o
 -17   5   8       3466.01       3444.33       232.02 o
 -15   5   8        765.75        877.58        84.25 o
 -13   5   8       1148.05       1048.71        74.09 o
 -11   5   8       1979.83       2107.28        82.63 o
  -9   5   8        617.70        576.62        49.37 o
  -7   5   8      22950.80      22926.05       284.19 o
  -5   5   8      32292.21      32575.82       354.23 o
  -3   5   8      21975.63      21889.41       243.22 o
  -1   5   8      35385.75      34867.74       304.30 o
   1   5   8      37891.64      37077.32       321.40 o
   3   5   8      32550.22      32752.38       298.24 o
   5   5   8      33022.20      33577.98       309.99 o
   7   5   8      17821.46      18245.47       209.84 o
   9   5   8       6333.25       6523.40       132.74 o
  11   5   8       2843.03       2787.18       122.23 o
  13   5   8       1509.16       1672.38       112.43 o
  15   5   8        591.07        676.52        83.79 o
  17   5   8          1.76         -4.59        47.28 o
 -18   6   8        742.27        937.16       130.37 o
 -16   6   8       8831.92       9412.66       380.07 o
 -14   6   8       2057.39       2069.50       126.90 o
 -12   6   8       9741.41       9648.74       226.67 o
 -10   6   8        169.68        239.22        48.77 o
  -8   6   8       1577.46       1448.25        94.23 o
  -6   6   8       2682.17       2669.34       107.44 o
  -4   6   8       1156.69       1159.96        73.50 o
  -2   6   8          4.82        116.47        89.95 o
   0   6   8       1024.10       1269.95        74.95 o
   2   6   8       1034.70       1076.39        65.07 o
   4   6   8       9474.80       9615.03       227.45 o
   6   6   8        174.43        230.18        36.01 o
   8   6   8      11612.27      11525.05       207.72 o
  10   6   8         14.89         78.71        49.39 o
  12   6   8       6789.51       7305.70       202.98 o
  14   6   8         10.37         33.65        46.65 o
  16   6   8       1880.28       1854.37       131.64 o
 -17   7   8        408.82        429.91        76.99 o
 -15   7   8       4943.36       4936.89       199.25 o
 -13   7   8          9.43         44.90        44.93 o
 -11   7   8       1293.73       1354.76       102.54 o
  -9   7   8       5921.60       5977.54       203.75 o
  -7   7   8        633.70        597.54        98.67 o
  -5   7   8      25698.42      24504.19       339.11 o
  -3   7   8       3702.92       3835.23       133.38 o
  -1   7   8      27574.83      26908.71       357.88 o
   1   7   8      15288.92      14909.47       248.56 o
   3   7   8      19673.69      20828.35       377.54 o
   5   7   8       6905.44       6925.83       164.66 o
   7   7   8      19246.76      18808.76       331.38 o
   9   7   8       4004.78       4084.22       161.80 o
  11   7   8       5477.77       5710.04       212.42 o
  13   7   8       3153.22       3039.20       176.47 o
 -14   8   8        150.19        154.82        64.67 o
 -12   8   8        957.58       1034.62       101.67 o
 -10   8   8       1131.34       1056.04        98.60 o
  -8   8   8       1968.10       1889.08       122.56 o
  -6   8   8        310.18        373.37        61.95 o
  -4   8   8        533.98        542.03        68.66 o
  -2   8   8        512.38        475.98        60.58 o
   0   8   8        277.38        366.82        66.78 o
   2   8   8         95.91         75.23        36.19 o
   4   8   8        354.15        428.47        60.46 o
   6   8   8          1.19         -3.59        44.94 o
   8   8   8        305.80        406.10        78.98 o
  10   8   8         89.43         55.98        57.71 o
  -9   9   8       1782.85       1785.45       131.70 o
  -7   9   8        279.47        420.02        73.56 o
  -5   9   8       8565.06       8359.12       233.24 o
  -3   9   8       3504.59       3506.29       158.73 o
  -1   9   8       7965.25       7948.48       186.59 o
   1   9   8       4926.28       4904.83       148.25 o
   3   9   8       9252.02       9326.89       219.14 o
   5   9   8       3357.57       3762.45       160.72 o
   7   9   8       4922.85       5222.13       220.18 o
 -23   1   9          7.79        -39.06        39.97 o
 -21   1   9      30624.42      31251.37       390.74 o
 -19   1   9       5329.47       5159.80       138.07 o
 -17   1   9      70005.34      69295.70       585.32 o
 -15   1   9       5221.84       5176.14       131.03 o
 -13   1   9      87807.85      87876.98       714.54 o
 -11   1   9       9109.18       9349.31       126.05 o
  -9   1   9      70051.70      69121.08       465.91 o
  -7   1   9      21323.76      21451.62       183.20 o
  -5   1   9      73212.77      74230.30       506.21 o
  -3   1   9     110443.08     111242.70       684.72 o
  -1   1   9       2035.00       2014.19        37.22 o
   1   1   9     206967.12     202225.73      1442.85 o
   3   1   9       3179.93       3315.31        47.04 o
   5   1   9     214933.36     217587.09      1408.78 o
   7   1   9      11620.29      11857.60       134.98 o
   9   1   9      50070.85      48247.20       435.61 o
  11   1   9      17437.91      17553.93       226.93 o
  13   1   9      58145.05      57132.02       816.20 o
  15   1   9       6705.31       6934.11       166.85 o
  17   1   9      11980.54      11703.75       272.14 o
  19   1   9       1752.32       1756.76       137.08 o
  21   1   9        276.46        312.07        85.39 o
 -22   2   9       2251.46       2381.64       129.77 o
 -20   2   9      24000.11      24172.25       361.60 o
 -18   2   9      12908.78      12898.78       239.22 o
 -16   2   9      16019.47      15673.70       254.89 o
 -14   2   9       9197.29       9480.20       179.79 o
 -12   2   9       7849.17       8047.68       122.28 o
 -10   2   9      37324.05      36726.52       313.20 o
  -8   2   9        379.77        359.31        21.99 o
  -6   2   9     125194.45     130586.40       872.78 o
  -4   2   9       3668.98       4225.07        67.33 o
  -2   2   9      22757.85      21727.51       217.26 o
   0   2   9       3760.27       4235.23        83.07 o
   2   2   9      79423.90      79245.59       511.69 o
   4   2   9       5977.96       6330.59        89.25 o
   6   2   9      32223.63      31701.29       246.91 o
   8   2   9       2173.57       2361.83        72.31 o
  10   2   9      12836.83      13117.96       188.12 o
  12   2   9        968.09       1034.24        63.42 o
  14   2   9       2788.40       2936.64       112.25 o
  16   2   9        727.99        834.67        76.17 o
  18   2   9         30.81        145.27        56.73 o
  20   2   9       2733.33       2991.13       170.48 o
 -23   3   9       6229.88       6257.70       211.16 o
 -21   3   9       5762.01       5824.65       172.57 o
 -19   3   9      17321.35      16542.31       285.82 o
 -17   3   9       3841.17       3932.47       127.85 o
 -15   3   9      28404.17      27652.14       358.12 o
 -13   3   9       3399.82       3698.78        99.25 o
 -11   3   9      35075.70      34873.41       320.28 o
  -9   3   9       1791.37       2015.86        63.92 o
  -7   3   9      14350.91      13458.30       158.33 o
  -5   3   9        651.92        665.89        57.60 o
  -3   3   9       5301.86       5291.08        66.36 o
  -1   3   9      14252.93      14667.13       148.93 o
   1   3   9        253.98        321.28        33.30 o
   3   3   9      32470.74      33035.64       263.83 o
   5   3   9      10610.83      11017.53       121.83 o
   7   3   9      54653.29      55833.16       440.34 o
   9   3   9      14318.12      13936.50       192.86 o
  11   3   9       9033.00       8855.11       157.58 o
  13   3   9       8049.64       8019.08       223.77 o
  15   3   9      10675.29      10951.36       220.69 o
  17   3   9       2419.61       2410.72       143.54 o
  19   3   9       4742.09       4926.06       188.86 o
 -22   4   9          4.10         57.84        58.83 o
 -20   4   9       8281.21       8265.81       205.15 o
 -18   4   9       1258.37       1234.09        88.46 o
 -16   4   9       2018.50       2224.69       111.29 o
 -14   4   9      18622.05      18484.59       249.07 o
 -12   4   9        424.77        391.76        41.63 o
 -10   4   9      27899.54      28783.52       392.45 o
  -8   4   9       8834.63       9143.29       139.35 o
  -6   4   9      52982.88      52243.33       408.87 o
  -4   4   9      15711.82      16095.65       168.64 o
  -2   4   9      80000.02      79916.69       531.09 o
   0   4   9      17078.75      17010.01       237.98 o
   2   4   9      51453.18      52091.08       408.51 o
   4   4   9       3989.83       4069.08        95.70 o
   6   4   9      14291.40      14284.29       168.64 o
   8   4   9       3344.97       3418.33        89.15 o
  10   4   9       6943.38       7000.17       169.79 o
  12   4   9         18.84         54.63        38.85 o
  14   4   9          2.51         28.54        41.52 o
  16   4   9       4571.56       4319.66       187.27 o
  18   4   9        971.48       1000.05       120.50 o
 -19   5   9      28676.05      27626.80       522.93 o
 -17   5   9       2379.41       2607.43       168.48 o
 -15   5   9      38822.18      38387.27       521.36 o
 -13   5   9       4393.64       4211.63       148.18 o
 -11   5   9      42270.81      41266.99       454.27 o
  -9   5   9      19269.29      19330.29       265.10 o
  -7   5   9     100036.41      98190.84      1221.71 o
  -5   5   9      15253.25      15767.75       218.89 o
  -3   5   9      51707.91      51248.36       680.03 o
  -1   5   9      31870.87      31618.08       399.97 o
   1   5   9      13825.85      13447.87       161.46 o
   3   5   9      36628.12      36544.62       355.84 o
   5   5   9       9578.43       9751.94       140.66 o
   7   5   9      21954.27      22178.43       263.74 o
   9   5   9       3152.77       3234.54        96.01 o
  11   5   9      14415.48      13897.76       271.48 o
  13   5   9        117.99        194.10        53.56 o
  15   5   9       2643.19       2638.40       214.24 o
  17   5   9        661.05        658.18       101.87 o
 -18   6   9       1340.90       1372.84       132.61 o
 -16   6   9      10357.24      10287.91       251.27 o
 -14   6   9          6.49         21.37        38.27 o
 -12   6   9      23726.29      23658.15       408.41 o
 -10   6   9       5460.52       5390.60       206.75 o
  -8   6   9      31762.58      31518.46       437.96 o
  -6   6   9      14873.93      15052.80       325.10 o
  -4   6   9      62186.83      62417.38       618.69 o
  -2   6   9       8643.88       8908.09       197.46 o
   0   6   9      30512.22      29964.01       365.02 o
   2   6   9       8257.13       8487.13       170.35 o
   4   6   9      23932.76      23807.04       314.39 o
   6   6   9        565.14        622.12        57.66 o
   8   6   9       3768.01       3791.09       107.74 o
  10   6   9        293.92        294.36        59.23 o
  12   6   9          4.68         57.74        44.22 o
  14   6   9       5548.38       6115.07       308.62 o
  16   6   9        173.49        214.81        70.41 o
 -17   7   9        869.17        931.69       119.55 o
 -15   7   9       1919.17       2088.92       138.21 o
 -13   7   9       2609.37       2929.40       184.27 o
 -11   7   9        983.73        859.56        87.59 o
  -9   7   9       2462.80       2292.04       130.28 o
  -7   7   9       3772.00       3849.26       141.91 o
  -5   7   9        498.42        585.81        76.41 o
  -3   7   9       8815.74       8762.56       186.53 o
  -1   7   9       3195.37       3295.58       114.05 o
   1   7   9        226.49        236.07        46.47 o
   3   7   9       1105.21       1214.42        83.59 o
   5   7   9       2662.79       2688.35       104.83 o
   7   7   9         48.69        129.02        70.41 o
   9   7   9       1000.04        973.97       102.57 o
  11   7   9        564.90        548.89        92.68 o
  13   7   9        341.08        339.62        80.83 o
 -14   8   9        345.09        255.26        98.88 o
 -12   8   9      24112.75      24254.77       495.89 o
 -10   8   9        470.45        500.56        74.91 o
  -8   8   9      33816.62      33994.53       511.31 o
  -6   8   9       4441.82       4599.09       163.85 o
  -4   8   9      24572.07      23995.52       503.38 o
  -2   8   9       1505.28       1624.46       101.99 o
   0   8   9      25371.35      25484.08       493.84 o
   2   8   9        340.44        326.09        54.34 o
   4   8   9      12006.16      11797.71       236.12 o
   6   8   9          4.56          9.11        44.20 o
   8   8   9       1974.82       1936.72       148.96 o
  10   8   9       1565.94       1563.51       223.16 o
  -9   9   9       2168.50       2212.94       147.84 o
  -7   9   9      12026.60      11946.58       288.52 o
  -5   9   9       1595.44       1547.55       119.09 o
  -3   9   9       8183.16       7908.63       222.98 o
  -1   9   9       8043.83       8295.92       207.48 o
   1   9   9       2743.44       3134.82       138.08 o
   3   9   9       3438.22       3464.20       179.31 o
   5   9   9        753.79        733.46       103.64 o
 -24   0  10      29747.82      29786.56       698.59 o
 -22   0  10       4857.49       5111.19       263.00 o
 -20   0  10      67321.59      65545.23       915.79 o
 -18   0  10         34.37        112.65        43.88 o
 -16   0  10      45718.35      44757.97       632.74 o
 -14   0  10       2513.68       2670.47       120.50 o
 -12   0  10     104317.73     102928.01      1640.53 o
 -10   0  10       6557.83       6409.29       158.80 o
  -8   0  10      44229.91      45099.16       530.33 o
  -6   0  10     132557.39     133543.14      1387.29 o
  -4   0  10       7148.61       6938.18       107.47 o
  -2   0  10     245761.12     241065.41      3504.19 o
   0   0  10        362.29        419.29        35.96 o
   2   0  10     205174.00     201175.11      1703.80 o
   4   0  10        153.58        172.43        31.62 o
   6   0  10     332390.97     322854.25      3172.07 o
   8   0  10        287.11        411.78        49.71 o
  10   0  10     148971.25     148448.77      1591.76 o
  12   0  10         16.06          8.92        34.95 o
  14   0  10      60865.62      58906.44      1828.12 o
  16   0  10       1870.96       1806.05       172.36 o
  18   0  10      21663.60      21781.19       570.88 o
  20   0  10       2197.74       2310.43       211.33 o
 -23   1  10       1723.99       1770.21       140.59 o
 -21   1  10       4627.26       4733.73       188.84 o
 -19   1  10       9540.21       9378.95       204.59 o
 -17   1  10      17768.47      17649.17       279.08 o
 -15   1  10       7499.85       7274.75       133.20 o
 -13   1  10      33609.39      34543.27       381.42 o
 -11   1  10      19043.25      19301.08       199.51 o
  -9   1  10      47424.71      47435.45       342.24 o
  -7   1  10      40665.95      41874.76       299.22 o
  -5   1  10      21648.27      20649.30       165.52 o
  -3   1  10      10963.91      11142.55       103.37 o
  -1   1  10      60761.79      60674.36       398.10 o
   1   1  10      36871.66      36366.91       274.40 o
   3   1  10      19783.85      19985.20       171.27 o
   5   1  10      40083.68      41218.33       304.65 o
   7   1  10        302.80        312.37        38.06 o
   9   1  10       3696.43       3823.37       161.47 o
  11   1  10       4082.69       4212.08       104.78 o
  13   1  10      15615.50      15504.62       224.71 o
  15   1  10         13.56         44.11        34.55 o
  17   1  10       2386.95       2561.86       148.42 o
  19   1  10          2.05         25.04        50.94 o
 -22   2  10       8832.26       9060.59       226.35 o
 -20   2  10      12777.29      12884.02       253.21 o
 -18   2  10       1731.20       1766.63       102.63 o
 -16   2  10      27100.08      26505.16       354.09 o
 -14   2  10       9486.92       9658.19       169.06 o
 -12   2  10       9006.18       9040.06       148.03 o
 -10   2  10       1278.09       1356.53        59.18 o
  -8   2  10       8712.67       9141.95       103.21 o
  -6   2  10      24903.55      25701.20       225.93 o
  -4   2  10      11615.49      12421.08       132.84 o
  -2   2  10      46130.79      45518.27       343.71 o
   0   2  10      14380.02      14369.38       121.67 o
   2   2  10     133195.36     133737.98       829.15 o
   4   2  10      25398.21      25544.50       206.02 o
   6   2  10      59741.29      58401.86       444.49 o
   8   2  10      14334.58      14240.58       188.25 o
  10   2  10      48860.32      49285.66       461.50 o
  12   2  10       4491.18       4471.43       112.45 o
  14   2  10      15983.18      16546.65       273.32 o
  16   2  10        942.10        929.07        82.53 o
  18   2  10       3451.65       3210.06       184.27 o
  20   2  10        231.88        211.68        65.05 o
 -21   3  10      23032.89      22566.84       383.87 o
 -19   3  10       9274.02       9267.50       291.81 o
 -17   3  10      37120.04      37286.38       457.47 o
 -15   3  10      14302.80      14097.82       238.35 o
 -13   3  10     102354.97     101651.76       824.59 o
 -11   3  10      20680.79      20267.77       241.62 o
  -9   3  10     124655.98     125055.11      1031.18 o
  -7   3  10      33177.50      33732.35       287.97 o
  -5   3  10     112826.59     111599.47       767.94 o
  -3   3  10      32311.91      31834.26       265.73 o
  -1   3  10     106325.41     107466.18       682.67 o
   1   3  10      48209.91      48010.41       564.93 o
   3   3  10      29680.23      28590.05       230.51 o
   5   3  10      39828.18      39740.00       303.70 o
   7   3  10      20012.18      20601.04       221.69 o
   9   3  10      49748.50      48514.04       629.75 o
  11   3  10        103.15        145.72        32.93 o
  13   3  10      18309.14      17895.22       283.02 o
  15   3  10          4.99         -8.70        35.05 o
  17   3  10      18403.62      18667.91       361.59 o
  19   3  10        402.94        341.47        73.86 o
 -22   4  10       6291.81       6057.27       183.78 o
 -20   4  10        275.77        317.86        59.92 o
 -18   4  10      10996.00      11010.08       226.06 o
 -16   4  10       5382.31       5264.97       148.18 o
 -14   4  10      11872.48      11668.31       191.75 o
 -12   4  10       6335.03       6587.30       133.16 o
 -10   4  10      13384.42      13161.50       184.70 o
  -8   4  10      34582.74      34554.52       334.56 o
  -6   4  10       2447.57       2697.63        79.12 o
  -4   4  10      57535.23      57076.63       438.83 o
  -2   4  10       5438.94       5344.40       100.81 o
   0   4  10      97924.95      97294.27       688.42 o
   2   4  10       3013.53       2986.11        70.41 o
   4   4  10      80891.25      80565.86       595.30 o
   6   4  10        781.29        757.53        49.37 o
   8   4  10      32202.00      31769.26       330.17 o
  10   4  10       5368.29       5514.69       136.53 o
  12   4  10      35124.89      33737.90       470.70 o
  14   4  10       4449.70       4443.45       159.15 o
  16   4  10       8911.06       8890.26       236.65 o
  18   4  10       4254.65       4382.09       207.02 o
 -19   5  10       3778.88       3759.99       208.56 o
 -17   5  10       7470.97       7429.78       243.08 o
 -15   5  10       5939.81       5993.08       156.03 o
 -13   5  10      12689.17      12661.70       222.57 o
 -11   5  10      15318.04      15080.10       236.07 o
  -9   5  10      32753.98      32865.65       422.00 o
  -7   5  10      49118.39      48859.96       518.63 o
  -5   5  10      18474.75      18997.04       229.59 o
  -3   5  10       2170.73       2222.14        72.56 o
  -1   5  10      20906.54      20933.96       241.78 o
   1   5  10      12374.83      12448.04       194.52 o
   3   5  10       1353.70       1401.33        59.20 o
   5   5  10         70.68        260.66        91.01 o
   7   5  10        417.02        482.75        45.70 o
   9   5  10       3976.14       3859.18       127.47 o
  11   5  10       4750.87       4766.13       156.69 o
  13   5  10       7041.23       7150.74       202.30 o
  15   5  10       6799.34       6763.81       260.68 o
  17   5  10       6096.14       6211.49       207.40 o
 -18   6  10        775.11        809.10       109.13 o
 -16   6  10       7576.42       7215.24       212.25 o
 -14   6  10       3898.92       4120.94       154.07 o
 -12   6  10      11500.71      11647.89       254.14 o
 -10   6  10       9444.79       9135.05       277.16 o
  -8   6  10      13488.17      13146.34       256.70 o
  -6   6  10       3197.96       3480.75       122.56 o
  -4   6  10      37634.60      37237.03       533.99 o
  -2   6  10       4839.80       4986.89       196.55 o
   0   6  10      21196.32      20848.08       320.29 o
   2   6  10      19544.61      18951.83       444.37 o
   4   6  10      19873.04      19717.24       281.23 o
   6   6  10       8773.58       8416.64       173.08 o
   8   6  10      15979.40      16217.77       265.32 o
  10   6  10       8602.01       8708.44       216.54 o
  12   6  10       5214.42       5644.77       182.14 o
  14   6  10       9120.62       9115.63       240.85 o
  16   6  10       3177.99       3297.37       178.51 o
 -15   7  10      43064.70      42787.25       695.15 o
 -13   7  10          7.34        110.80        47.39 o
 -11   7  10      78220.41      76891.73       884.55 o
  -9   7  10         10.59         14.20        38.85 o
  -7   7  10      91842.48      89112.66       960.96 o
  -5   7  10       1124.23       1119.97        88.00 o
  -3   7  10      87420.54      86317.32       828.04 o
  -1   7  10         79.84        100.15        36.44 o
   1   7  10      50002.78      48887.19       541.85 o
   3   7  10       4229.13       4394.56       131.83 o
   5   7  10      18470.10      18686.35       350.57 o
   7   7  10      10773.88      10607.55       389.52 o
   9   7  10       2111.51       2260.88       197.76 o
  11   7  10      11955.86      11321.08       387.12 o
  13   7  10          1.17         53.38        98.61 o
 -12   8  10         35.14         55.99        49.10 o
 -10   8  10       1063.19        973.60        96.79 o
  -8   8  10        569.32        539.65        75.79 o
  -6   8  10       1020.89       1039.29        94.01 o
  -4   8  10       1893.03       1912.18       119.84 o
  -2   8  10         95.29         65.99        38.97 o
   0   8  10       2383.48       2399.65       116.89 o
   2   8  10        351.06        458.62        60.41 o
   4   8  10       7404.33       7967.66       217.23 o
   6   8  10         47.67         55.00        47.39 o
   8   8  10       1160.21       1341.53       126.11 o
  10   8  10         14.23        215.66       114.17 o
  -7   9  10      31562.82      32554.73       514.94 o
  -5   9  10         90.98         32.61        49.54 o
  -3   9  10      19841.04      19932.21       373.59 o
  -1   9  10          7.63         35.66        42.54 o
   1   9  10      16885.41      16883.50       308.08 o
   3   9  10        831.20        733.44        89.95 o
   5   9  10       3057.67       3116.89       193.17 o
 -23   1  11      14239.30      14056.07       317.41 o
 -21   1  11       1132.55       1205.58       106.30 o
 -19   1  11      18304.56      18220.00       299.76 o
 -17   1  11       1438.31       1605.09        96.81 o
 -15   1  11      19948.11      20692.78       294.24 o
 -13   1  11      35835.76      35857.18       403.03 o
 -11   1  11       5176.49       5119.01        90.40 o
  -9   1  11      84614.30      85763.85       567.00 o
  -7   1  11       1375.38       1857.81        67.79 o
  -5   1  11     109840.22     106108.72       668.71 o
  -3   1  11        238.72        258.87        17.79 o
  -1   1  11     197112.61     193324.70      1243.30 o
   1   1  11       3374.57       3294.00        55.67 o
   3   1  11     100906.62      98764.59       668.38 o
   5   1  11       1080.05       1098.05        39.60 o
   7   1  11      41237.09      40053.58       409.24 o
   9   1  11       2852.67       2737.90        80.40 o
  11   1  11      41293.05      41295.99       411.44 o
  13   1  11       5342.26       5480.56       128.96 o
  15   1  11       1379.75       1535.56        97.81 o
  17   1  11      11480.33      11969.94       281.52 o
  19   1  11         20.37        158.29        60.54 o
 -22   2  11        301.72        384.62        63.02 o
 -20   2  11      13672.89      13663.85       242.37 o
 -18   2  11       2280.28       2332.36       119.02 o
 -16   2  11      39836.00      38649.05       458.26 o
 -14   2  11        245.59        235.17        42.26 o
 -12   2  11      60738.34      59524.34       544.30 o
 -10   2  11        401.88        508.21        45.59 o
  -8   2  11     136836.22     137968.53       935.77 o
  -6   2  11      12936.48      13571.00       146.53 o
  -4   2  11     115679.37     113830.95       773.21 o
  -2   2  11      32361.90      32314.34       238.93 o
   0   2  11      89336.10      88345.47       535.67 o
   2   2  11     104278.65     103637.60       661.58 o
   4   2  11      71274.84      72370.36       485.91 o
   6   2  11      85459.74      83777.27       607.18 o
   8   2  11      15462.29      15538.81       267.68 o
  10   2  11      68135.15      67670.16       592.93 o
  12   2  11       9878.93       9737.08       171.83 o
  14   2  11      51243.70      51902.09       574.26 o
  16   2  11       1841.73       1896.63       111.04 o
  18   2  11      19512.80      20520.67       394.07 o
  20   2  11       1374.82       1311.85       121.55 o
 -21   3  11      10346.90      10310.92       213.75 o
 -19   3  11        151.05        123.51        42.78 o
 -17   3  11       2347.47       2327.30       115.69 o
 -15   3  11        935.23       1122.43       167.25 o
 -13   3  11        236.61        248.15        38.51 o
 -11   3  11      17489.38      17417.12       219.92 o
  -9   3  11       1946.09       2057.64        69.23 o
  -7   3  11      26965.45      26731.89       244.15 o
  -5   3  11      13783.80      14399.03       157.16 o
  -3   3  11      95743.37      97084.22       677.66 o
  -1   3  11      20230.25      20336.05       175.02 o
   1   3  11      43364.66      42884.63       313.53 o
   3   3  11      18098.76      17912.28       167.61 o
   5   3  11      26310.08      26111.31       243.18 o
   7   3  11       2858.41       2839.64        80.97 o
   9   3  11      28412.37      28932.95       315.94 o
  11   3  11        837.81        789.56        61.01 o
  13   3  11       2253.31       2402.59       142.69 o
  15   3  11        476.53        496.02        63.02 o
  17   3  11         53.27         78.49        53.56 o
  19   3  11       3159.09       3299.53       200.42 o
 -20   4  11       9573.10       9599.23       240.62 o
 -18   4  11       4836.36       5004.69       153.92 o
 -16   4  11      29620.21      29265.82       389.38 o
 -14   4  11       8131.23       8344.91       187.22 o
 -12   4  11      65207.52      63784.06       569.28 o
 -10   4  11       7398.79       6828.82       145.45 o
  -8   4  11      51304.99      51115.84       454.25 o
  -6   4  11        143.76        174.55        35.38 o
  -4   4  11      72662.41      72736.12       540.52 o
  -2   4  11       5019.48       5157.69       100.30 o
   0   4  11      29332.11      29395.51       293.19 o
   2   4  11      22927.15      22579.35       222.08 o
   4   4  11       3355.46       3534.20        76.95 o
   6   4  11      57481.05      57704.68       506.07 o
   8   4  11        912.95        961.90        71.96 o
  10   4  11      45187.88      44900.43       491.50 o
  12   4  11        529.34        595.14        72.38 o
  14   4  11      36661.66      36422.00       660.69 o
  16   4  11        401.93        285.71        86.81 o
  18   4  11      13958.95      14186.09       379.04 o
 -19   5  11       4534.19       4182.06       195.32 o
 -17   5  11      17732.22      17824.19       394.89 o
 -15   5  11       7917.43       8478.17       188.94 o
 -13   5  11       7119.31       7671.44       170.05 o
 -11   5  11      32011.84      30837.77       375.49 o
  -9   5  11       6257.08       6118.58       126.85 o
  -7   5  11      72033.07      71139.91       667.22 o
  -5   5  11       5701.75       5648.14       115.09 o
  -3   5  11      48905.00      49075.85       487.24 o
  -1   5  11         64.22         81.67        23.90 o
   1   5  11      67592.72      67939.35       579.59 o
   3   5  11       3825.48       4011.24        96.50 o
   5   5  11      51672.73      51603.14       473.27 o
   7   5  11       2164.03       2268.02        80.44 o
   9   5  11      27326.69      27607.67       356.93 o
  11   5  11       1710.35       1763.41       111.32 o
  13   5  11      12253.37      11970.40       267.72 o
  15   5  11       4542.44       4420.60       169.56 o
  17   5  11       3352.57       3661.45       181.49 o
 -18   6  11       9629.61       9961.88       301.35 o
 -16   6  11       3844.16       3922.66       185.77 o
 -14   6  11      25876.82      25949.25       418.73 o
 -12   6  11       1113.79       1071.51        90.71 o
 -10   6  11      39479.02      38900.20       521.36 o
  -8   6  11       1294.37       1262.40        92.72 o
  -6   6  11      10491.04      10630.39       222.90 o
  -4   6  11         21.31         24.83        28.61 o
  -2   6  11      47334.84      46684.13       505.00 o
   0   6  11      27524.29      27989.46       353.04 o
   2   6  11        831.67        966.42        69.26 o
   4   6  11      17291.34      17558.92       237.52 o
   6   6  11          1.08         52.51        32.43 o
   8   6  11      36582.65      37312.63       526.38 o
  10   6  11        180.54        158.98        49.54 o
  12   6  11      27755.41      28897.13       453.14 o
  14   6  11       1349.77       1457.67       117.64 o
 -15   7  11       1572.66       1819.99       161.80 o
 -13   7  11        599.18        597.98        78.30 o
 -11   7  11       2152.47       2150.56       132.12 o
  -9   7  11        135.22        216.65        52.36 o
  -7   7  11        906.13       1030.25        90.26 o
  -5   7  11        790.30        833.87        79.05 o
  -3   7  11       3720.95       3767.85       125.33 o
  -1   7  11       1524.13       1621.18       118.52 o
   1   7  11       1300.66       1387.00        87.78 o
   3   7  11        852.86        965.91        76.33 o
   5   7  11       1694.91       1845.21       116.76 o
   7   7  11        799.50        788.95        83.20 o
   9   7  11        274.33        154.34        82.27 o
  11   7  11        250.92        176.45        84.16 o
  13   7  11        865.39        842.37       135.63 o
 -12   8  11         53.70         92.35        52.64 o
 -10   8  11      21284.03      22112.31       399.16 o
  -8   8  11       2154.78       2376.81       142.52 o
  -6   8  11      29414.24      28647.93       451.67 o
  -4   8  11       5699.57       5979.14       245.70 o
  -2   8  11      15553.33      15215.91       272.90 o
   0   8  11      21322.93      21277.29       332.89 o
   2   8  11       9066.89       8768.00       203.89 o
   4   8  11      28504.54      28942.40       759.57 o
   6   8  11       2847.66       2954.60       150.72 o
   8   8  11      33846.82      34548.18      1162.51 o
  10   8  11       1200.49       1235.17       217.97 o
  -7   9  11       6767.26       6858.53       223.23 o
  -5   9  11        812.84       1040.14       102.01 o
  -3   9  11      13665.79      13986.88       308.37 o
  -1   9  11         49.43         44.37        46.95 o
   1   9  11      16390.14      16553.76       305.55 o
   3   9  11         10.77         25.84        62.92 o
 -22   0  12       1174.31       1303.47       161.47 o
 -20   0  12       1946.30       1819.46       176.15 o
 -18   0  12       1885.35       2128.23       259.49 o
 -16   0  12      12126.46      11884.02       355.91 o
 -14   0  12       6847.66       6859.58       202.75 o
 -12   0  12     139510.50     138535.83      1516.84 o
 -10   0  12      11752.53      11719.97       182.78 o
  -8   0  12     204172.03     196057.09      1694.85 o
  -6   0  12      18199.56      18231.86       255.54 o
  -4   0  12     232901.78     229161.48      1943.17 o
  -2   0  12      15837.35      16194.50       226.57 o
   0   0  12     265972.47     256822.19      2164.95 o
   2   0  12        244.78        331.51        35.96 o
   4   0  12     123058.39     122404.12      1566.96 o
   6   0  12       8262.82       8446.71       187.51 o
   8   0  12      97955.31      99984.95      1846.81 o
  10   0  12      22553.99      22254.48       381.13 o
  12   0  12       2646.54       2812.11       173.52 o
  14   0  12      22303.15      22973.75       475.52 o
  16   0  12       2578.88       2277.11       197.76 o
  18   0  12      29981.23      30063.02      1105.42 o
  20   0  12        480.11        685.70       134.45 o
 -23   1  12        413.57        407.05        75.79 o
 -21   1  12        992.79        991.47        99.44 o
 -19   1  12          5.42         28.31        38.15 o
 -17   1  12       1791.58       1650.28        94.61 o
 -15   1  12       4785.63       5009.90       134.29 o
 -13   1  12       2830.41       3037.28       118.35 o
 -11   1  12         69.37        111.25        28.96 o
  -9   1  12          5.19         43.54        14.57 o
  -7   1  12       2678.86       2862.23       106.41 o
  -5   1  12        902.53        866.38        30.40 o
  -3   1  12       7647.10       8609.21        92.60 o
  -1   1  12       7972.56       8606.33        95.28 o
   1   1  12         29.67         49.69        12.46 o
   3   1  12       3654.15       3719.87        76.12 o
   5   1  12       2990.72       2825.40        86.65 o
   7   1  12       3733.85       3555.85        88.88 o
   9   1  12       2507.05       2514.78        79.65 o
  11   1  12      16500.01      16270.29       226.43 o
  13   1  12       3043.62       3287.51       102.88 o
  15   1  12       3989.35       4000.49       133.03 o
  17   1  12       2404.44       2369.72       145.76 o
  19   1  12       1683.69       1874.70       141.09 o
 -22   2  12        106.35         72.70        48.49 o
 -20   2  12        324.14        340.63        64.16 o
 -18   2  12        203.47        212.50        48.82 o
 -16   2  12       8033.15       8116.42       181.40 o
 -14   2  12       8327.20       8069.87       168.77 o
 -12   2  12      31360.95      31123.66       325.73 o
 -10   2  12      26897.13      26657.32       317.19 o
  -8   2  12      66555.13      65621.81       492.26 o
  -6   2  12      34808.11      35198.61       294.47 o
  -4   2  12     116051.09     117794.45       803.51 o
  -2   2  12      14418.49      14077.20       130.79 o
   0   2  12      46022.53      45417.13       323.09 o
   2   2  12      18635.26      19220.46       179.11 o
   4   2  12      47530.30      47279.81       371.99 o
   6   2  12        345.43        451.15        39.63 o
   8   2  12       7635.39       7633.79       136.66 o
  10   2  12       1744.20       1855.09        83.04 o
  12   2  12        244.54        289.06        41.37 o
  14   2  12      14985.13      15259.64       266.01 o
  16   2  12       1792.30       1943.71       113.70 o
  18   2  12       6916.35       7157.66       224.85 o
 -21   3  12        747.94        799.86        83.78 o
 -19   3  12       4476.28       4251.69       143.23 o
 -17   3  12       2984.31       3064.44       127.92 o
 -15   3  12       3527.87       3612.45       118.54 o
 -13   3  12       3621.93       3495.99        98.11 o
 -11   3  12      10595.40      10813.60       166.77 o
  -9   3  12         87.46        138.79        27.29 o
  -7   3  12       2720.92       2934.63        94.88 o
  -5   3  12         69.56         88.23        18.46 o
  -3   3  12       5263.27       5471.08        88.22 o
  -1   3  12      17824.78      18358.11       183.64 o
   1   3  12        267.48        280.03        28.91 o
   3   3  12      22795.72      22441.60       198.76 o
   5   3  12        808.88        829.58        43.54 o
   7   3  12      34733.03      34220.38       372.90 o
   9   3  12        998.15       1048.51        62.10 o
  11   3  12      29168.65      28650.26       332.24 o
  13   3  12       1603.26       1560.91        96.21 o
  15   3  12      13760.41      13974.01       264.23 o
  17   3  12       2453.27       2483.99       144.62 o
  19   3  12       9514.83       9993.42       396.13 o
 -20   4  12          4.30          5.93        44.01 o
 -18   4  12        354.61        431.91        61.84 o
 -16   4  12       1023.93       1099.71        83.12 o
 -14   4  12      10818.91      10707.95       184.45 o
 -12   4  12        391.45        505.39        45.76 o
 -10   4  12      21182.91      21228.37       259.95 o
  -8   4  12         34.83         84.71        24.54 o
  -6   4  12      37675.84      37840.52       326.34 o
  -4   4  12       2799.26       2961.60       115.01 o
  -2   4  12      43460.29      43081.79       394.83 o
   0   4  12       4019.69       4049.80        91.66 o
   2   4  12      33692.36      33936.19       331.69 o
   4   4  12       5994.63       6285.42       115.95 o
   6   4  12      23667.39      24153.70       271.01 o
   8   4  12       5663.33       5523.35       136.36 o
  10   4  12       3874.07       3893.92       140.28 o
  12   4  12      16106.90      15310.46       354.88 o
  14   4  12        714.02        699.26        83.99 o
  16   4  12       7199.49       7032.43       213.86 o
  18   4  12         14.24         97.29        71.41 o
 -19   5  12       5749.91       5755.25       229.36 o
 -17   5  12       8874.23       9192.14       299.63 o
 -15   5  12       9027.99       9009.15       196.28 o
 -13   5  12      11630.67      11128.17       210.33 o
 -11   5  12       6457.88       6488.97       155.52 o
  -9   5  12        860.37       1036.03        76.30 o
  -7   5  12       1814.31       1832.22       114.67 o
  -5   5  12       3420.75       3490.19        91.52 o
  -3   5  12       4338.77       4389.67       103.67 o
  -1   5  12       9435.38       9494.06       153.92 o
   1   5  12       5489.32       5562.53       114.81 o
   3   5  12      14976.31      15047.53       203.33 o
   5   5  12      16313.55      15735.49       307.24 o
   7   5  12      13555.14      13504.07       224.72 o
   9   5  12      17943.53      17927.99       275.85 o
  11   5  12      12096.93      11418.56       252.44 o
  13   5  12       6291.22       6872.93       202.98 o
  15   5  12       4050.72       3902.07       163.30 o
 -18   6  12        736.88        778.49        93.20 o
 -16   6  12        644.47        663.73        83.54 o
 -14   6  12       2151.19       1983.21       126.38 o
 -12   6  12       2502.73       2414.89       133.58 o
 -10   6  12       1636.97       1975.83       119.20 o
  -8   6  12       4844.21       5024.96       156.81 o
  -6   6  12      11740.58      11796.49       239.65 o
  -4   6  12      12624.46      12426.51       215.79 o
  -2   6  12       6522.89       6972.92       156.46 o
   0   6  12      20055.44      19647.52       284.61 o
   2   6  12      13451.67      13398.13       201.13 o
   4   6  12       3748.05       3866.95       116.46 o
   6   6  12       5855.94       5977.53       148.47 o
   8   6  12      12189.43      12260.33       260.60 o
  10   6  12       5282.59       5785.18       226.63 o
  12   6  12       7388.96       7038.73       518.32 o
  14   6  12       3129.83       2991.43       162.95 o
 -15   7  12       6195.16       6775.32       236.71 o
 -13   7  12      10532.39      10801.00       263.98 o
 -11   7  12       2866.59       2774.35       178.91 o
  -9   7  12       8034.58       8145.13       216.08 o
  -7   7  12          2.64         23.52        36.83 o
  -5   7  12        336.89        297.44        55.32 o
  -3   7  12       7969.90       8095.50       185.74 o
  -1   7  12       1992.00       2126.44       108.31 o
   1   7  12      20455.91      20450.17       328.24 o
   3   7  12       2577.09       2659.34       150.45 o
   5   7  12      41812.36      41427.55       558.42 o
   7   7  12       2207.70       2299.50       159.10 o
   9   7  12      33400.04      34315.02       814.79 o
  11   7  12       2732.76       2527.77       218.72 o
 -12   8  12        247.65        204.63        64.09 o
 -10   8  12         18.31         51.04        47.39 o
  -8   8  12         58.69         83.01        47.09 o
  -6   8  12       4775.89       4916.27       194.76 o
  -4   8  12        238.27        222.94        57.88 o
  -2   8  12       2397.36       2380.70       122.67 o
   0   8  12         96.71         64.73        42.05 o
   2   8  12       2930.86       2847.50       129.74 o
   4   8  12          0.10         94.87        51.96 o
   6   8  12        307.64        379.42        69.60 o
   8   8  12        162.15        153.96        84.46 o
  -7   9  12         17.33        123.07        83.04 o
  -5   9  12        200.77        166.81        60.12 o
  -3   9  12       1758.69       1761.11       128.72 o
  -1   9  12       1920.83       1874.90       119.61 o
   1   9  12       8675.16       8954.16       220.77 o
   3   9  12       1350.01       1452.78       120.77 o
 -23   1  13       3762.89       3827.83       178.87 o
 -21   1  13       8824.25       8221.11       234.55 o
 -19   1  13       1737.58       1831.16       124.04 o
 -17   1  13      22709.78      23047.16       391.89 o
 -15   1  13       9048.93       9095.72       184.84 o
 -13   1  13      59899.41      59130.20       923.98 o
 -11   1  13        338.71        497.64        51.06 o
  -9   1  13      66654.50      66695.26       534.31 o
  -7   1  13      14919.32      15270.99       187.81 o
  -5   1  13      50210.86      49912.91       350.24 o
  -3   1  13      35060.55      36322.98       269.21 o
  -1   1  13      30704.29      31104.45       253.47 o
   1   1  13      10563.47      10834.04       112.88 o
   3   1  13          1.91         19.41        18.84 o
   5   1  13        513.40        515.80        58.80 o
   7   1  13       6606.06       6504.59       125.84 o
   9   1  13       1800.15       2093.93       144.26 o
  11   1  13      21622.56      21860.02       277.36 o
  13   1  13        303.12        243.78        39.81 o
  15   1  13      21081.53      20478.87       322.27 o
  17   1  13       2948.47       2947.41       185.77 o
  19   1  13      11506.46      11803.62       299.01 o
 -22   2  13        145.06        235.91        85.39 o
 -20   2  13       3716.59       3929.54       155.09 o
 -18   2  13        285.24        360.14        57.89 o
 -16   2  13       3645.00       3758.53       123.79 o
 -14   2  13        434.78        463.90        52.77 o
 -12   2  13        255.39        325.72        36.53 o
 -10   2  13        332.22        398.74        36.88 o
  -8   2  13       6539.18       6503.43       100.48 o
  -6   2  13       5980.49       6002.26        94.46 o
  -4   2  13      22637.36      23051.58       215.37 o
  -2   2  13      43097.95      45107.91       323.62 o
   0   2  13       7278.77       7055.05        89.32 o
   2   2  13       6033.89       5711.71        81.43 o
   4   2  13      34418.48      34683.43       296.36 o
   6   2  13      14099.14      14128.27       187.91 o
   8   2  13      18766.62      19398.58       240.27 o
  10   2  13       4268.49       4441.90       111.89 o
  12   2  13       1201.94       1178.09        73.24 o
  14   2  13        469.82        533.50        66.51 o
  16   2  13       2235.67       2243.54       123.60 o
  18   2  13        154.91        164.13        61.63 o
 -21   3  13        808.91        769.45        90.44 o
 -19   3  13       4290.74       4447.43       148.10 o
 -17   3  13       7004.82       6909.45       225.57 o
 -15   3  13      22116.95      21780.49       314.72 o
 -13   3  13       8757.55       8730.11       156.64 o
 -11   3  13      30796.18      30684.55       325.39 o
  -9   3  13      16221.68      16027.73       202.67 o
  -7   3  13      29746.17      30405.62       276.23 o
  -5   3  13      11926.58      11920.74       144.40 o
  -3   3  13      11851.29      11420.68       151.52 o
  -1   3  13      14742.55      15401.40       179.86 o
   1   3  13       3091.27       3177.96        61.30 o
   3   3  13        522.82        487.70        34.02 o
   5   3  13        449.12        420.06        37.10 o
   7   3  13       2319.69       2342.50        79.68 o
   9   3  13      11802.62      11987.86       188.02 o
  11   3  13       6721.62       6756.50       144.57 o
  13   3  13       9647.71      10016.34       317.62 o
  15   3  13       1241.73       1200.12       103.60 o
  17   3  13       7435.34       7591.87       260.90 o
 -20   4  13       5402.60       5456.77       168.69 o
 -18   4  13       4191.46       4337.60       201.26 o
 -16   4  13       4815.51       5065.05       147.23 o
 -14   4  13        529.11        677.18        88.57 o
 -12   4  13          8.00         22.08        26.30 o
 -10   4  13       1767.16       1777.34        75.61 o
  -8   4  13       1423.72       1631.09        68.37 o
  -6   4  13       8170.42       8587.66       124.63 o
  -4   4  13      22640.88      22838.21       254.39 o
  -2   4  13      22920.11      23039.78       255.18 o
   0   4  13      41511.59      41571.33       387.29 o
   2   4  13      27830.62      27449.94       289.39 o
   4   4  13      24036.25      24090.66       329.82 o
   6   4  13      24445.94      24712.14       313.07 o
   8   4  13      16280.06      15964.97       246.59 o
  10   4  13       4726.77       5155.62       140.40 o
  12   4  13      10913.07      10395.97       240.00 o
  14   4  13       2307.11       2477.32       143.83 o
  16   4  13       1241.72       1211.76       110.02 o
 -19   5  13      17286.51      17310.21       481.28 o
 -17   5  13        354.62        334.06        65.77 o
 -15   5  13      26546.28      26086.30       400.37 o
 -13   5  13        115.18         17.57        33.28 o
 -11   5  13      23935.78      23245.10       317.41 o
  -9   5  13        221.44        213.01        37.10 o
  -7   5  13       8126.58       8128.11       161.22 o
  -5   5  13        179.68        149.19        30.99 o
  -3   5  13      13321.44      13365.69       190.63 o
  -1   5  13        814.09        808.91        53.88 o
   1   5  13        201.87        178.58        31.67 o
   3   5  13        100.31        159.63        34.75 o
   5   5  13      12265.87      12549.07       248.09 o
   7   5  13          2.45         39.18        37.61 o
   9   5  13       7613.45       7299.23       170.25 o
  11   5  13         68.29         66.25        46.44 o
  13   5  13       9327.48       9227.43       238.05 o
  15   5  13          6.30         45.82        51.51 o
 -18   6  13       4849.13       4677.22       200.75 o
 -16   6  13       5650.58       5536.25       168.84 o
 -14   6  13       3989.69       4042.69       156.41 o
 -12   6  13        210.76        215.78        52.36 o
 -10   6  13        116.91        186.16        47.74 o
  -8   6  13        719.08        720.05        72.38 o
  -6   6  13       3181.05       3228.38       122.85 o
  -4   6  13       5713.93       5582.08       141.51 o
  -2   6  13      14419.74      13993.28       306.36 o
   0   6  13      17671.66      17848.48       240.44 o
   2   6  13      13586.85      13764.06       206.88 o
   4   6  13      13197.39      13732.16       231.63 o
   6   6  13      13514.63      13729.25       273.60 o
   8   6  13      11713.31      11782.41       365.55 o
  10   6  13       7906.29       7754.91       248.56 o
  12   6  13       2333.08       2410.66       167.58 o
  14   6  13       2420.97       2178.98       167.58 o
 -15   7  13       1469.81       1428.77       117.84 o
 -13   7  13        199.92        177.96        59.93 o
 -11   7  13        533.20        553.48        76.99 o
  -9   7  13        314.00        498.33        69.67 o
  -7   7  13          2.22         97.69        43.88 o
  -5   7  13       1223.22       1148.09        93.20 o
  -3   7  13         59.22         64.96        36.78 o
  -1   7  13         38.19        126.14        38.61 o
   1   7  13          2.40         26.11        35.73 o
   3   7  13        602.68        622.02        75.12 o
   5   7  13       1818.92       2007.55       152.81 o
   7   7  13         54.88         82.48        59.33 o
   9   7  13        578.20        628.29       119.61 o
  11   7  13        321.92        201.20       207.59 o
 -12   8  13        545.02        597.37        85.25 o
 -10   8  13        606.46        674.16        86.62 o
  -8   8  13        900.39        865.84        93.20 o
  -6   8  13       1198.77       1334.33       107.44 o
  -4   8  13       2380.46       2507.29       140.50 o
  -2   8  13       6157.66       6062.65       175.31 o
   0   8  13       3186.67       3349.45       176.77 o
   2   8  13       6611.25       6559.93       217.23 o
   4   8  13       6552.19       6800.61       206.70 o
   6   8  13       6487.52       6550.82       259.64 o
   8   8  13       3693.35       4205.65       306.20 o
  -5   9  13        237.93        272.11        75.74 o
  -3   9  13       2324.51       2338.18       146.39 o
  -1   9  13       1616.11       1595.68       111.81 o
   1   9  13         94.65        121.88        60.28 o
 -22   0  14       2015.61       2070.66       306.20 o
 -20   0  14      36270.38      35366.99       752.05 o
 -18   0  14       4999.44       4873.34       254.30 o
 -16   0  14      82389.23      80115.16      1251.36 o
 -14   0  14       3347.73       3268.73       176.15 o
 -12   0  14      66033.70      65972.83      1619.21 o
 -10   0  14       4099.30       4235.18       102.71 o
  -8   0  14     110641.55     109079.73      1135.05 o
  -6   0  14       5968.86       5648.70       185.77 o
  -4   0  14      47640.27      48077.86       484.74 o
  -2   0  14      99367.68      99175.66      1390.04 o
   0   0  14       5595.10       5258.09       104.53 o
   2   0  14      70339.88      69845.53       663.54 o
   4   0  14        333.04        383.89        47.19 o
   6   0  14      81553.52      80072.13       926.50 o
   8   0  14       6986.51       7194.88       193.70 o
  10   0  14      84965.73      83875.16      1014.67 o
  12   0  14       9944.34      10000.24       255.64 o
  14   0  14      28165.66      27840.81       659.87 o
  16   0  14       6413.99       6033.61       278.61 o
  18   0  14      10540.92      10799.27       398.74 o
 -23   1  14       8583.53       9181.08       287.65 o
 -21   1  14       1313.78       1399.59       116.68 o
 -19   1  14      10091.94      10372.67       255.33 o
 -17   1  14       1693.24       1777.11       122.85 o
 -15   1  14      14156.61      14133.41       238.55 o
 -13   1  14       5796.47       5809.25       136.12 o
 -11   1  14       4652.76       4676.58       100.81 o
  -9   1  14      11910.24      12280.76       147.73 o
  -7   1  14       9678.98       9944.98       125.94 o
  -5   1  14      10548.58      11000.58       141.51 o
  -3   1  14        763.25        832.43        33.54 o
  -1   1  14       2328.27       2190.06        47.39 o
   1   1  14       1390.21       1336.67        39.55 o
   3   1  14      16769.77      17230.84       216.55 o
   5   1  14          6.65         -9.23        23.21 o
   7   1  14       1222.99       1215.01        78.14 o
   9   1  14        110.53        145.47        32.82 o
  11   1  14        345.30        440.56        48.37 o
  13   1  14       1609.66       1398.38        82.33 o
  15   1  14        336.56        411.92        60.28 o
  17   1  14        366.09        346.15        71.17 o
  19   1  14         62.16         93.56        60.54 o
 -22   2  14       3608.46       3778.26       183.52 o
 -20   2  14      15046.01      14526.40       316.39 o
 -18   2  14      10031.27      10178.54       217.36 o
 -16   2  14      22846.37      23030.71       330.84 o
 -14   2  14       4532.84       4677.60       130.19 o
 -12   2  14      37786.89      37840.68       378.90 o
 -10   2  14      14209.96      14258.07       217.39 o
  -8   2  14      26358.67      26757.05       251.47 o
  -6   2  14        187.26        251.19        25.91 o
  -4   2  14      18281.22      19280.62       193.45 o
  -2   2  14       2587.12       2767.71        66.80 o
   0   2  14       1000.60       1161.37        50.40 o
   2   2  14      19773.03      19370.19       204.65 o
   4   2  14       4659.09       4783.83        98.58 o
   6   2  14      37808.30      38108.06       370.72 o
   8   2  14      13424.80      13784.71       198.13 o
  10   2  14      19342.52      18975.98       253.38 o
  12   2  14       9423.99       9288.77       177.77 o
  14   2  14      17377.04      16980.23       289.44 o
  16   2  14       6813.80       6676.59       185.87 o
  18   2  14       4719.57       4811.30       189.16 o
 -21   3  14       1322.11       1553.27       143.91 o
 -19   3  14      30505.32      30252.81       423.61 o
 -17   3  14       7887.45       7684.93       185.46 o
 -15   3  14      24021.26      23844.64       529.07 o
 -13   3  14      10869.83      11400.64       183.81 o
 -11   3  14      15447.10      15326.60       355.10 o
  -9   3  14      31229.74      31323.40       321.79 o
  -7   3  14       1654.65       1797.22        77.76 o
  -5   3  14      39733.95      39877.43       338.18 o
  -3   3  14        148.34        211.00        25.23 o
  -1   3  14      33567.17      32995.45       289.55 o
   1   3  14       6203.51       6611.77       102.24 o
   3   3  14      27847.17      27851.48       257.73 o
   5   3  14       3421.01       3208.40        84.71 o
   7   3  14       9336.40       8797.77       153.02 o
   9   3  14       2643.54       2631.01        91.13 o
  11   3  14       4912.56       4971.08       127.51 o
  13   3  14         22.85         53.97        41.78 o
  15   3  14        114.82         40.99        47.39 o
  17   3  14         14.39         11.48        50.55 o
 -20   4  14         86.55         78.58        49.38 o
 -18   4  14      15066.08      15504.17       292.99 o
 -16   4  14        253.91        260.17        50.38 o
 -14   4  14      27963.37      27553.04       395.41 o
 -12   4  14        533.41        514.45        71.27 o
 -10   4  14      36419.71      34819.14       419.32 o
  -8   4  14        119.02        218.23        32.57 o
  -6   4  14      44831.52      44407.75       474.41 o
  -4   4  14       2991.24       2997.98        81.79 o
  -2   4  14      16507.94      16587.39       208.63 o
   0   4  14      12761.06      12752.88       178.37 o
   2   4  14       9452.54       9309.55       163.75 o
   4   4  14      21163.44      21384.04       336.51 o
   6   4  14       1305.13       1283.55        86.77 o
   8   4  14      15221.82      15465.89       247.75 o
  10   4  14        345.42        355.24        51.44 o
  12   4  14       4812.77       5004.46       167.73 o
  14   4  14        217.24        185.90        56.73 o
  16   4  14       6212.33       5983.51       202.20 o
 -19   5  14       1842.58       1949.33       134.78 o
 -17   5  14         95.48        146.48        54.31 o
 -15   5  14        211.92        208.08        46.84 o
 -13   5  14       1170.79       1126.25        93.94 o
 -11   5  14       1443.83       1848.46        96.46 o
  -9   5  14       6918.62       6866.25       152.47 o
  -7   5  14      10963.43      10727.50       238.24 o
  -5   5  14      25717.98      26235.65       295.82 o
  -3   5  14      43356.66      43568.64       421.91 o
  -1   5  14      15605.84      15412.86       209.81 o
   1   5  14       5043.49       4972.40       112.23 o
   3   5  14      25445.40      25177.55       321.52 o
   5   5  14      23942.02      23862.48       363.74 o
   7   5  14       5657.95       5433.56       163.13 o
   9   5  14       4394.90       4498.50       153.51 o
  11   5  14        711.20        726.52        95.88 o
  13   5  14         30.23         25.59        46.27 o
  15   5  14        258.02        360.20        76.41 o
 -18   6  14       3536.46       3112.85       238.45 o
 -16   6  14       2863.34       3244.60       144.18 o
 -14   6  14       4583.27       4597.95       166.83 o
 -12   6  14       3329.99       3401.29       144.76 o
 -10   6  14      15647.81      15684.04       301.82 o
  -8   6  14       3864.64       3931.69       238.21 o
  -6   6  14      21968.51      21414.03       347.30 o
  -4   6  14       3559.92       3550.77       115.62 o
  -2   6  14       6673.43       6859.04       141.44 o
   0   6  14       9537.10       9539.62       178.71 o
   2   6  14       6890.49       7023.74       160.02 o
   4   6  14       3579.07       3638.55       120.15 o
   6   6  14       7460.55       7498.42       198.32 o
   8   6  14       3251.91       3322.83       140.59 o
  10   6  14        571.03        575.42        86.90 o
  12   6  14       2109.58       2273.57       166.20 o
 -15   7  14      13250.12      13271.48       308.24 o
 -13   7  14        740.86        937.56        98.40 o
 -11   7  14      25560.60      25816.11       430.04 o
  -9   7  14       1729.22       1787.88       120.43 o
  -7   7  14      33885.58      33005.15       484.39 o
  -5   7  14       3387.78       3471.82       138.63 o
  -3   7  14      39179.31      39349.68       483.60 o
  -1   7  14       4098.42       4193.16       132.77 o
   1   7  14      29332.73      29214.04       677.17 o
   3   7  14      10904.76      10873.25       248.54 o
   5   7  14      11087.93      11295.08       310.17 o
   7   7  14       1422.53       1514.62       136.79 o
   9   7  14       3484.61       3590.34       259.49 o
  11   7  14          8.41         57.56        79.74 o
 -10   8  14       1972.24       2170.09       143.83 o
  -8   8  14         36.32         14.76        46.27 o
  -6   8  14       2059.49       2342.15       140.95 o
  -4   8  14         11.57         -6.16        40.55 o
  -2   8  14       1062.25       1092.74        89.69 o
   0   8  14        310.26        307.44        63.24 o
   2   8  14        592.36        749.61        87.30 o
   4   8  14        218.30        232.55        91.10 o
   6   8  14        164.77        118.45        69.74 o
 -23   1  15      23559.60      22931.75       496.89 o
 -21   1  15        643.86        801.78        93.20 o
 -19   1  15      46721.70      45660.73       681.66 o
 -17   1  15       1620.68       1797.58       140.83 o
 -15   1  15      64657.42      63017.69       842.78 o
 -13   1  15       6843.73       6594.44       146.70 o
 -11   1  15      70688.56      70602.26       594.20 o
  -9   1  15       3817.59       3892.08        79.12 o
  -7   1  15      29547.59      29362.46       264.89 o
  -5   1  15      18003.55      18632.12       188.55 o
  -3   1  15       3239.99       3161.93        62.15 o
  -1   1  15      39320.81      38660.15       308.99 o
   1   1  15        669.24        718.87        33.54 o
   3   1  15      95447.54      96037.65       750.25 o
   5   1  15       4336.81       4183.34        96.37 o
   7   1  15      66308.83      65835.83       574.59 o
   9   1  15       3930.48       3977.98       106.28 o
  11   1  15      34556.44      34357.62       381.27 o
  13   1  15       1116.71       1146.68        77.26 o
  15   1  15      32621.34      31815.95       432.68 o
  17   1  15        295.53        287.46        67.42 o
 -22   2  15       6259.54       6426.36       298.13 o
 -20   2  15      15344.82      15459.50       329.40 o
 -18   2  15       8346.50       8232.77       224.42 o
 -16   2  15      47386.51      47580.12       536.41 o
 -14   2  15      10505.24      10506.35       199.56 o
 -12   2  15      71181.76      68882.75       615.21 o
 -10   2  15      29752.52      29891.94       311.80 o
  -8   2  15      89723.55      87428.84       641.60 o
  -6   2  15      24206.76      23847.82       231.17 o
  -4   2  15     134040.66     134473.42       921.16 o
  -2   2  15      31222.02      32164.80       281.86 o
   0   2  15      58499.42      57882.45       443.41 o
   2   2  15      33089.65      32600.00       284.83 o
   4   2  15      37573.33      37186.62       433.24 o
   6   2  15      34836.18      35204.85       355.91 o
   8   2  15      15182.25      15498.19       217.00 o
  10   2  15      17558.88      17255.74       242.04 o
  12   2  15        419.07        580.97        56.48 o
  14   2  15      11994.93      12600.52       248.77 o
  16   2  15        183.23        125.35        49.04 o
  18   2  15       6454.79       6790.87       426.31 o
 -21   3  15       9467.49       9663.62       264.60 o
 -19   3  15       1820.93       1775.62       110.53 o
 -17   3  15      16523.52      16539.93       283.69 o
 -15   3  15       1489.83       1501.66        91.72 o
 -13   3  15       7375.33       7611.38       170.20 o
 -11   3  15        227.91        273.13        35.63 o
  -9   3  15       5944.10       5814.52       117.74 o
  -7   3  15       2536.12       2683.35        69.55 o
  -5   3  15          9.89         22.53        18.56 o
  -3   3  15      13244.72      13280.11       159.31 o
  -1   3  15       3327.19       3357.52        74.20 o
   1   3  15      42773.40      42425.22       355.33 o
   3   3  15       8862.43       8759.32       150.86 o
   5   3  15      18777.52      17967.66       225.15 o
   7   3  15       7288.46       7163.80       139.93 o
   9   3  15      19902.41      19836.40       261.13 o
  11   3  15       2793.96       2925.43       102.11 o
  13   3  15      14787.25      14679.96       299.62 o
  15   3  15       1755.74       1643.29       121.55 o
  17   3  15       2543.13       2743.68       162.13 o
 -20   4  15      10667.66      11044.04       246.57 o
 -18   4  15       1477.64       1669.94       107.29 o
 -16   4  15      14792.56      15377.79       336.87 o
 -14   4  15        231.81        271.62        42.56 o
 -12   4  15      53570.18      51534.85       494.56 o
 -10   4  15          9.99         69.47        26.21 o
  -8   4  15      75443.27      75821.43       709.58 o
  -6   4  15        374.24        336.46        37.67 o
  -4   4  15      49890.92      50046.40       457.31 o
  -2   4  15       2655.36       2722.41        78.78 o
   0   4  15      69701.27      70325.54       698.60 o
   2   4  15        490.16        625.57       118.13 o
   4   4  15      16369.74      15574.91       299.63 o
   6   4  15       5210.59       4852.75       147.97 o
   8   4  15       2515.84       2617.32       116.93 o
  10   4  15      13015.92      12839.37       235.94 o
  12   4  15         79.02        116.36        49.10 o
  14   4  15       5957.60       5852.32       194.13 o
  16   4  15       1057.54        988.05       103.85 o
 -19   5  15       5089.78       5295.74       192.85 o
 -17   5  15      10705.49      10397.65       255.32 o
 -15   5  15      10778.55      10757.61       221.02 o
 -13   5  15      14378.78      14164.44       390.95 o
 -11   5  15       7959.34       8543.40       181.27 o
  -9   5  15       3893.72       4134.88       120.58 o
  -7   5  15      32043.49      30412.48       419.29 o
  -5   5  15       5390.70       5277.93       117.75 o
  -3   5  15      46111.03      46228.64       548.51 o
  -1   5  15       3025.61       3123.30        90.95 o
   1   5  15      23838.65      24447.31       315.28 o
   3   5  15        174.30        146.29        36.44 o
   5   5  15      35200.73      34723.57       471.48 o
   7   5  15       2718.40       2574.28       143.82 o
   9   5  15      16273.62      16149.85       326.60 o
  11   5  15       1964.63       1991.01       147.51 o
  13   5  15      10163.32      10283.95       303.59 o
  15   5  15       1082.86       1349.34       249.11 o
 -16   6  15          0.69         25.23        50.08 o
 -14   6  15      18476.79      18613.70       368.55 o
 -12   6  15        143.23        182.58        51.51 o
 -10   6  15      48559.86      47268.87       610.68 o
  -8   6  15        536.09        648.58        72.68 o
  -6   6  15      60170.53      57645.72       683.27 o
  -4   6  15       3382.86       3564.01       103.43 o
  -2   6  15      29856.47      30316.34       343.86 o
   0   6  15       2473.77       2540.81       106.76 o
   2   6  15      56092.81      53835.92       580.01 o
   4   6  15       1653.25       1841.15        98.49 o
   6   6  15       4820.49       5103.83       167.49 o
   8   6  15        556.56        650.94        78.29 o
  10   6  15        778.94        679.01        98.43 o
  12   6  15       3883.78       4079.91       279.08 o
 -13   7  15        471.84        514.77        79.17 o
 -11   7  15       5096.68       5444.12       186.04 o
  -9   7  15         13.34         -4.84        38.66 o
  -7   7  15       2910.70       2914.57       138.80 o
  -5   7  15        115.21         94.99        45.23 o
  -3   7  15       1100.64       1156.51        84.66 o
  -1   7  15        504.79        507.09        85.70 o
   1   7  15       3017.21       3167.38       144.30 o
   3   7  15        277.37        241.15        56.82 o
   5   7  15        149.52        163.89        65.37 o
   7   7  15        781.34        674.30        96.75 o
   9   7  15        346.42        209.25        91.52 o
 -10   8  15      30660.54      31420.54       508.20 o
  -8   8  15        732.07        868.61        94.64 o
  -6   8  15      54239.79      54804.90       709.08 o
  -4   8  15        340.75        359.62        68.34 o
  -2   8  15      49195.68      49875.30       590.18 o
   0   8  15        207.24        236.51        64.09 o
   2   8  15      28801.87      29035.93       470.33 o
   4   8  15       2134.29       1992.61       161.15 o
   6   8  15      12618.39      12644.75       355.95 o
 -22   0  16      23630.18      23356.39       616.38 o
 -20   0  16       3162.48       3003.87       230.41 o
 -18   0  16      47376.45      46838.57      1167.70 o
 -16   0  16      16970.59      16670.04       814.79 o
 -14   0  16      17261.71      16375.40       441.13 o
 -12   0  16      33875.64      32083.94       794.04 o
 -10   0  16      27050.24      27144.79       483.87 o
  -8   0  16     152364.50     148884.16      1561.38 o
  -6   0  16       9492.06       9665.59       159.07 o
  -4   0  16     134846.33     131198.75      1177.10 o
  -2   0  16       1264.41       1318.87        61.35 o
   0   0  16     156568.47     154562.39      1541.60 o
   2   0  16          9.41         79.21        32.76 o
   4   0  16     104445.89     100540.65      1121.86 o
   6   0  16          9.52         61.22        41.34 o
   8   0  16      53628.80      53090.22       723.89 o
  10   0  16       2130.08       2150.73       133.75 o
  12   0  16      43851.51      41644.82       633.20 o
  14   0  16       2180.06       2129.92       203.56 o
  16   0  16        393.11        302.59       134.93 o
  18   0  16       3680.78       4220.92       274.29 o
 -21   1  16          5.87         33.11        47.09 o
 -19   1  16       3394.84       3328.99       223.23 o
 -17   1  16        357.86        346.98        97.38 o
 -15   1  16       6187.75       6264.31       232.21 o
 -13   1  16       4330.81       4300.46       140.95 o
 -11   1  16      29322.06      29132.05       330.56 o
  -9   1  16       2576.85       2625.09        74.40 o
  -7   1  16      16678.07      17188.22       185.27 o
  -5   1  16       3164.35       3401.09        72.22 o
  -3   1  16      33116.81      33105.96       287.00 o
  -1   1  16       4954.50       5014.35        78.05 o
   1   1  16      30453.47      31102.62       272.15 o
   3   1  16      11514.37      11755.30       220.52 o
   5   1  16      14996.70      14467.39       195.08 o
   7   1  16      11802.97      11362.53       178.14 o
   9   1  16       5032.76       5109.83       122.68 o
  11   1  16       5634.22       6019.89       141.14 o
  13   1  16       3560.03       3655.47       115.54 o
  15   1  16      13507.61      13305.31       282.45 o
  17   1  16       1508.71       1481.29       135.47 o
 -22   2  16       9984.49       9877.41       272.28 o
 -20   2  16       1661.11       1617.59       125.79 o
 -18   2  16       5847.22       6114.21       194.56 o
 -16   2  16        473.71        673.14       102.93 o
 -14   2  16       9970.43      10076.93       215.73 o
 -12   2  16       4865.95       5095.28       116.05 o
 -10   2  16          4.64         85.64        25.06 o
  -8   2  16      19043.07      18608.46       202.98 o
  -6   2  16       2535.51       2744.54        68.18 o
  -4   2  16      51229.99      51221.10       410.34 o
  -2   2  16       9570.31       9913.18       131.11 o
   0   2  16      54483.20      54937.91       431.00 o
   2   2  16       6142.80       5927.07       110.59 o
   4   2  16      33257.82      32159.54       326.70 o
   6   2  16      10000.77       9721.43       165.56 o
   8   2  16      26965.13      26412.55       308.15 o
  10   2  16       2773.62       2845.19        98.43 o
  12   2  16       7101.32       6950.00       157.36 o
  14   2  16         73.82         81.71        46.47 o
  16   2  16        268.61        277.40        60.97 o
 -21   3  16         18.74         34.95        51.51 o
 -19   3  16      10379.82      10084.77       228.49 o
 -17   3  16        185.45        257.47        52.73 o
 -15   3  16      32208.76      31230.76       402.67 o
 -13   3  16       2010.75       2137.09        89.18 o
 -11   3  16      53522.20      53474.92       496.60 o
  -9   3  16        809.52        940.25        57.63 o
  -7   3  16      94047.70      95593.99       701.55 o
  -5   3  16        294.99        350.68        35.93 o
  -3   3  16      68258.55      66655.69       513.84 o
  -1   3  16       3568.55       3513.04        77.73 o
   1   3  16      73020.66      73286.21       601.58 o
   3   3  16      26000.20      25481.74       308.83 o
   5   3  16      22434.43      21751.72       287.80 o
   7   3  16      26627.70      26635.88       307.45 o
   9   3  16      12663.75      12554.81       203.38 o
  11   3  16      34180.52      34756.70       437.89 o
  13   3  16       3203.68       3339.33       157.97 o
  15   3  16      22229.68      22226.44       402.08 o
 -20   4  16      16462.56      15904.02       302.76 o
 -18   4  16        495.16        427.58        63.53 o
 -16   4  16      16685.50      16383.84       281.11 o
 -14   4  16       6349.74       6368.38       144.21 o
 -12   4  16      24831.21      24028.22       295.23 o
 -10   4  16      27519.24      26417.05       338.00 o
  -8   4  16       9885.61       9995.32       183.79 o
  -6   4  16      48448.23      48065.72       448.54 o
  -4   4  16       1803.45       2001.25        77.38 o
  -2   4  16      50306.35      50211.64       462.78 o
   0   4  16        896.43       1069.92        60.65 o
   2   4  16      52886.25      52448.30       529.80 o
   4   4  16        278.29        286.10        50.94 o
   6   4  16      37012.71      35931.57       481.12 o
   8   4  16         15.40         17.78        34.30 o
  10   4  16      21302.63      21199.21       373.04 o
  12   4  16          8.52         31.14        45.85 o
  14   4  16       5464.63       5440.22       190.36 o
 -19   5  16       2458.50       2557.54       154.83 o
 -17   5  16       8361.12       7966.71       223.42 o
 -15   5  16       9723.71       9350.83       233.71 o
 -13   5  16      11836.17      11971.02       228.04 o
 -11   5  16      15231.11      15332.96       254.29 o
  -9   5  16      18832.09      18533.73       277.41 o
  -7   5  16      17253.50      16692.97       256.00 o
  -5   5  16       7167.87       7418.88       144.29 o
  -3   5  16      11884.44      12167.57       188.42 o
  -1   5  16      13547.14      13697.74       202.92 o
   1   5  16         41.95        180.74        45.24 o
   3   5  16        727.10        894.56        98.88 o
   5   5  16         51.79        143.19        46.27 o
   7   5  16       2801.11       2658.85       128.28 o
   9   5  16       3644.46       3828.74       149.62 o
  11   5  16       3636.41       3603.75       180.07 o
  13   5  16       6396.79       6809.36       249.51 o
 -16   6  16      13371.15      13384.88       306.40 o
 -14   6  16       9991.58      10438.14       260.22 o
 -12   6  16       9896.58      10563.97       251.72 o
 -10   6  16      15225.84      14775.19       296.29 o
  -8   6  16      10698.93      10653.94       242.15 o
  -6   6  16      11748.66      11960.98       344.58 o
  -4   6  16       7314.85       7738.23       155.28 o
  -2   6  16      31257.46      31496.18       356.60 o
   0   6  16       5923.42       6110.49       151.28 o
   2   6  16      14110.70      14036.68       240.95 o
   4   6  16       6701.08       7061.77       194.23 o
   6   6  16      15346.07      15128.89       300.23 o
   8   6  16        225.57        241.66        59.51 o
  10   6  16       5845.81       5625.33       220.65 o
  12   6  16       1699.43       1476.70       141.74 o
 -13   7  16      14219.01      14040.00       314.80 o
 -11   7  16        226.53        233.46        60.54 o
  -9   7  16      30415.48      30158.78       471.62 o
  -7   7  16        142.43        179.59        53.06 o
  -5   7  16      28184.83      28264.26       572.30 o
  -3   7  16       2472.78       2514.05       148.05 o
  -1   7  16      17126.41      17374.67       553.02 o
   1   7  16      12896.67      12675.98       275.17 o
   3   7  16       5811.15       6284.94       231.25 o
   5   7  16      17183.52      17541.44       406.86 o
   7   7  16       2489.08       2394.03       174.52 o
   9   7  16      27536.94      28429.56       690.06 o
 -10   8  16       1768.04       2414.37       223.76 o
  -8   8  16         72.89        163.74        60.65 o
  -6   8  16         20.55        108.22        54.53 o
  -4   8  16       1118.16       1106.71       104.82 o
  -2   8  16       3862.16       4308.91       149.03 o
   0   8  16        116.06        116.35        53.06 o
   2   8  16       1743.69       1945.63       135.32 o
   4   8  16         25.82          9.64        62.53 o
 -21   1  17       1042.59        923.49       130.26 o
 -19   1  17        421.23        494.62        78.57 o
 -17   1  17         36.77         42.52        39.51 o
 -15   1  17       2801.13       2594.57       130.34 o
 -13   1  17        490.41        545.90        64.72 o
 -11   1  17      68844.12      67303.80       774.60 o
  -9   1  17       9059.46       9182.93       146.67 o
  -7   1  17      60563.68      59772.99       873.35 o
  -5   1  17      10842.86      11190.66       145.19 o
  -3   1  17     131730.78     131202.91       945.87 o
  -1   1  17       6641.55       6479.73       100.93 o
   1   1  17     157512.81     153944.94      1138.50 o
   3   1  17       2786.64       2827.72        80.65 o
   5   1  17      78787.93      76469.43       831.17 o
   7   1  17        442.77        417.73        45.06 o
   9   1  17      30177.74      29178.53       338.73 o
  11   1  17       4535.65       4483.35       124.03 o
  13   1  17       3784.82       3886.61       157.74 o
  15   1  17      10693.56      10671.00       235.44 o
  17   1  17       2454.44       1870.34       139.67 o
 -22   2  17       3909.06       3931.73       190.97 o
 -20   2  17       2014.60       1809.84       131.53 o
 -18   2  17       2898.47       2978.87       159.05 o
 -16   2  17        605.51        738.89        79.43 o
 -14   2  17       9769.12       9336.32       254.69 o
 -12   2  17        238.88        327.44        59.57 o
 -10   2  17       6473.02       6428.52       125.03 o
  -8   2  17       4439.32       4305.34        98.54 o
  -6   2  17       9768.39       9895.32       137.65 o
  -4   2  17       9370.05       9637.53       133.10 o
  -2   2  17      10206.03      10501.67       138.99 o
   0   2  17      13438.40      13664.86       175.98 o
   2   2  17        178.51        324.74        39.45 o
   4   2  17       7166.36       7022.35       129.87 o
   6   2  17       5214.67       5045.69       115.46 o
   8   2  17      22677.36      22166.49       280.01 o
  10   2  17        753.26        770.26        62.10 o
  12   2  17      13240.44      12875.80       222.35 o
  14   2  17        914.32        909.67       105.50 o
  16   2  17       3372.89       3800.90       159.54 o
 -21   3  17       1927.47       2075.50       145.99 o
 -19   3  17        193.65        281.76        67.17 o
 -17   3  17        283.27        365.71        57.30 o
 -15   3  17         81.91         68.10        36.98 o
 -13   3  17       6873.97       6778.62       143.68 o
 -11   3  17       5492.68       5280.62       119.99 o
  -9   3  17      16370.12      16388.46       218.55 o
  -7   3  17       5908.75       6080.53       109.00 o
  -5   3  17      23627.47      23726.17       243.54 o
  -3   3  17       8723.36       8646.09       128.90 o
  -1   3  17      23919.90      23845.55       240.71 o
   1   3  17       2575.56       2492.07        75.26 o
   3   3  17      35184.21      34945.70       391.08 o
   5   3  17       2351.67       2269.88        88.94 o
   7   3  17       5211.49       5166.65       171.50 o
   9   3  17         21.41         14.87        32.85 o
  11   3  17        877.51        901.93        76.80 o
  13   3  17       3307.36       3373.60       155.29 o
  15   3  17        221.43        296.68        69.34 o
 -20   4  17       1525.41       1514.22       125.32 o
 -18   4  17       9179.37       9137.50       241.75 o
 -16   4  17        729.64       1103.34        86.81 o
 -14   4  17      11452.77      11362.56       220.85 o
 -12   4  17       3080.95       2947.85       113.66 o
 -10   4  17      11993.17      11977.14       212.39 o
  -8   4  17         18.06         79.14        30.37 o
  -6   4  17       6151.51       6491.64       150.86 o
  -4   4  17         25.47          6.16        23.74 o
  -2   4  17        708.20        762.82        53.15 o
   0   4  17      10502.52      10434.22       183.34 o
   2   4  17         27.86         72.98        43.45 o
   4   4  17      17089.58      16332.58       288.15 o
   6   4  17       1265.60       1508.95       101.82 o
   8   4  17       9368.12       9334.14       223.68 o
  10   4  17       2226.80       2255.07       130.83 o
  12   4  17      12187.07      12703.55       333.34 o
  14   4  17        179.17        169.98        93.89 o
 -17   5  17        878.40        868.81        93.34 o
 -15   5  17         76.69         83.23        48.27 o
 -13   5  17       4199.22       4180.09       134.34 o
 -11   5  17        882.30        949.04        75.36 o
  -9   5  17      10244.79       9821.41       192.92 o
  -7   5  17       3250.79       3397.85       136.35 o
  -5   5  17      20937.41      21122.04       397.65 o
  -3   5  17      17907.91      17824.62       240.61 o
  -1   5  17      22560.49      22211.73       302.93 o
   1   5  17       4974.35       4848.88       129.56 o
   3   5  17      18620.30      18010.25       312.59 o
   5   5  17      11357.82      11410.78       246.99 o
   7   5  17      15780.52      16076.33       309.30 o
   9   5  17      20870.96      20949.56       373.39 o
  11   5  17       5538.92       5547.95       220.65 o
  13   5  17       6857.14       6867.25       253.36 o
 -16   6  17      15628.42      16036.94       344.74 o
 -14   6  17       5496.02       5118.41       162.15 o
 -12   6  17      20670.22      21025.25       375.16 o
 -10   6  17       4614.10       5079.23       171.15 o
  -8   6  17      12135.24      11362.13       252.73 o
  -6   6  17        575.00        621.77        61.15 o
  -4   6  17       2401.58       2493.52        96.61 o
  -2   6  17        883.45        922.89        90.52 o
   0   6  17        231.62        241.67        45.86 o
   2   6  17      11923.06      11982.19       223.47 o
   4   6  17       1953.22       1991.44       121.09 o
   6   6  17      10724.07      11173.35       258.88 o
   8   6  17       2963.75       3044.45       153.92 o
  10   6  17      15286.17      16145.18       390.92 o
 -13   7  17         47.07         31.69        51.51 o
 -11   7  17         83.05         25.11        52.68 o
  -9   7  17        521.61        501.54        76.20 o
  -7   7  17       1568.04       1555.14       114.67 o
  -5   7  17        246.92        173.52        52.64 o
  -3   7  17       2577.46       2646.57       127.23 o
  -1   7  17         17.65         97.66        45.19 o
   1   7  17       2711.70       2712.15       139.87 o
   3   7  17       1385.41       1235.15       127.21 o
   5   7  17       1458.10       1461.88       139.58 o
   7   7  17         27.70        138.52        69.91 o
  -8   8  17       9105.65       9456.17       256.53 o
  -6   8  17        103.74        134.31        57.62 o
  -4   8  17       3194.84       3474.96       184.27 o
  -2   8  17       2956.74       2829.41       181.32 o
   0   8  17        339.06        318.61        67.40 o
   2   8  17       8544.50       8537.93       438.97 o
 -22   0  18       2860.58       2995.17       249.54 o
 -20   0  18       3651.13       3695.67       243.82 o
 -18   0  18         28.83         28.70        62.06 o
 -16   0  18       8398.45       8712.37       539.74 o
 -14   0  18       1447.66       1247.30       166.07 o
 -12   0  18      44717.29      43787.33       773.03 o
 -10   0  18       2259.85       2281.40       108.79 o
  -8   0  18      23506.58      23161.46       483.06 o
  -6   0  18      37734.04      38154.08       515.09 o
  -4   0  18      42008.40      41871.90       543.31 o
  -2   0  18      10174.29      10702.76       271.17 o
   0   0  18      15492.85      15989.99       275.48 o
   2   0  18        958.22        959.20        77.44 o
   4   0  18         24.93         41.42        34.95 o
   6   0  18       4295.87       4253.39       151.74 o
   8   0  18       2537.17       2558.40       132.18 o
  10   0  18         53.45         64.64        45.67 o
  12   0  18      13076.18      12774.74       311.62 o
  14   0  18        509.78        452.64        84.96 o
  16   0  18       9972.73      10377.57       388.78 o
 -21   1  18          2.44         -1.48        50.31 o
 -19   1  18       3294.30       3401.50       173.10 o
 -17   1  18        409.09        495.67        69.67 o
 -15   1  18       1195.97       1275.76        99.83 o
 -13   1  18       2335.33       2468.99       118.92 o
 -11   1  18        122.44        157.31        37.34 o
  -9   1  18        107.51        166.20        32.51 o
  -7   1  18       1552.58       1766.55        61.66 o
  -5   1  18         86.23        136.48        23.69 o
  -3   1  18       2099.84       2157.61        60.68 o
  -1   1  18          9.53         75.71        20.83 o
   1   1  18      10372.11      11039.25       177.63 o
   3   1  18         49.32        103.32        27.51 o
   5   1  18       9486.17       9405.25       158.10 o
   7   1  18       1214.10       1201.47        70.15 o
   9   1  18       5239.52       5212.18       129.53 o
  11   1  18         33.88         75.80        36.53 o
  13   1  18        939.90       1035.40        77.11 o
  15   1  18         33.67         97.84        47.25 o
 -20   2  18       1365.91       1280.39       114.83 o
 -18   2  18        580.06        648.46        80.89 o
 -16   2  18       9994.04       9428.13       234.72 o
 -14   2  18       7182.48       6830.05       188.52 o
 -12   2  18      11996.94      12387.68       190.41 o
 -10   2  18       6494.61       6689.84       129.95 o
  -8   2  18      27996.84      28514.76       277.62 o
  -6   2  18      19478.94      19301.84       275.67 o
  -4   2  18      22931.65      22909.70       233.78 o
  -2   2  18      15731.47      15997.68       237.46 o
   0   2  18      15567.35      15899.98       197.84 o
   2   2  18       4551.54       4411.94       113.01 o
   4   2  18        291.77        304.39        51.56 o
   6   2  18        221.94        207.12        36.22 o
   8   2  18       1121.42       1174.82        71.51 o
  10   2  18       1185.99       1644.40       178.49 o
  12   2  18       3558.80       3451.39       115.01 o
  14   2  18        920.03       1001.36        88.77 o
  16   2  18       4437.30       4457.96       162.39 o
 -19   3  18      10427.63      10211.06       265.80 o
 -17   3  18       6356.38       6021.79       192.97 o
 -15   3  18       5762.66       5750.50       154.80 o
 -13   3  18       1545.26       1716.15        85.68 o
 -11   3  18        374.42        438.73        46.42 o
  -9   3  18       2525.03       2457.44        82.32 o
  -7   3  18       3135.33       3281.50        81.61 o
  -5   3  18         66.13        147.52        37.40 o
  -3   3  18      18235.22      18491.19       206.94 o
  -1   3  18       3372.15       3422.45        87.45 o
   1   3  18      22694.03      22784.25       290.48 o
   3   3  18       2392.16       2254.10        88.62 o
   5   3  18      36047.30      35069.22       408.37 o
   7   3  18       5109.70       5222.14       139.20 o
   9   3  18      18480.64      18091.14       329.05 o
  11   3  18       1302.62       1383.24       104.82 o
  13   3  18      11268.52      11215.10       269.79 o
  15   3  18        752.72        734.81        93.42 o
 -18   4  18       7215.66       7407.94       220.84 o
 -16   4  18        480.11        445.34        69.34 o
 -14   4  18      16356.42      16063.89       308.49 o
 -12   4  18       5830.71       5467.96       147.62 o
 -10   4  18      20634.61      20193.35       293.08 o
  -8   4  18       2377.35       2710.59        98.60 o
  -6   4  18      21384.78      20990.09       259.18 o
  -4   4  18      10190.96       9952.72       166.91 o
  -2   4  18      14323.12      14275.98       297.85 o
   0   4  18       7322.75       7374.85       153.91 o
   2   4  18       1249.56       1307.89        90.26 o
   4   4  18        594.27        624.59        69.34 o
   6   4  18        351.98        344.57        55.43 o
   8   4  18         94.50        149.03        52.44 o
  10   4  18       2897.08       2887.77       140.83 o
  12   4  18         48.18         61.33        58.36 o
  14   4  18       6649.95       6797.41       342.79 o
 -17   5  18       6248.20       6094.83       256.18 o
 -15   5  18       6513.26       6263.10       194.19 o
 -13   5  18       3670.71       3732.11       129.10 o
 -11   5  18       1053.06       1227.61        84.86 o
  -9   5  18        298.35        347.83        56.58 o
  -7   5  18          4.64         -4.26        28.61 o
  -5   5  18       1189.38       1329.90        74.08 o
  -3   5  18       4554.35       4428.95       113.70 o
  -1   5  18       9516.62       9453.69       185.97 o
   1   5  18      21962.29      22338.11       356.62 o
   3   5  18       6333.66       6461.20       181.87 o
   5   5  18       3878.15       3875.39       147.83 o
   7   5  18      15154.83      14870.25       301.06 o
   9   5  18      17505.67      17079.68       336.31 o
  11   5  18       4293.10       4569.77       203.24 o
 -16   6  18        118.64         31.14       103.80 o
 -14   6  18       4265.69       4048.13       145.61 o
 -12   6  18          0.29         83.38        49.20 o
 -10   6  18       3639.13       3735.33       155.81 o
  -8   6  18        325.41        317.63        54.45 o
  -6   6  18       7239.04       7029.67       168.46 o
  -4   6  18        138.14        126.25        43.07 o
  -2   6  18       3676.64       3746.15       122.94 o
   0   6  18        725.46        621.00        68.33 o
   2   6  18        274.15        307.06        59.62 o
   4   6  18          5.77         63.76        44.54 o
   6   6  18        443.08        383.05        65.97 o
   8   6  18        199.71        148.74        67.42 o
  10   6  18        911.93        935.70       115.76 o
 -11   7  18        728.71        768.46        90.75 o
  -9   7  18          1.29          7.13        44.83 o
  -7   7  18        314.44        365.32        73.41 o
  -5   7  18       4581.50       4923.73       171.81 o
  -3   7  18         31.94         86.80        47.39 o
  -1   7  18       5823.80       6099.19       190.06 o
   1   7  18       2464.04       2540.88       144.40 o
   3   7  18       9344.29       9740.14       298.13 o
   5   7  18       2199.32       2153.90       167.18 o
   7   7  18      13501.76      13683.27       373.50 o
  -6   8  18       1192.17       1390.97       120.28 o
  -4   8  18        639.39        728.96       103.76 o
  -2   8  18        474.42        663.89        99.42 o
   0   8  18        832.20        881.30       110.59 o
 -21   1  19       2195.48       2031.24       143.83 o
 -19   1  19      19425.47      19113.05       373.66 o
 -17   1  19       4196.30       4137.25       206.75 o
 -15   1  19      37637.23      36689.46       528.21 o
 -13   1  19       9347.29       9201.57       216.08 o
 -11   1  19      52599.58      50833.42       530.42 o
  -9   1  19      19418.33      19427.69       258.40 o
  -7   1  19      49284.97      49380.10       451.63 o
  -5   1  19        149.77        364.50        71.64 o
  -3   1  19      18143.97      17811.76       195.98 o
  -1   1  19       1379.95       1479.07        85.63 o
   1   1  19       1878.75       1991.30        81.56 o
   3   1  19       7752.93       7882.27       156.03 o
   5   1  19        317.49        320.88        40.62 o
   7   1  19      27512.96      27071.14       321.64 o
   9   1  19       5282.83       5138.04       129.90 o
  11   1  19      17374.75      17921.19       269.69 o
  13   1  19       6182.88       5994.76       212.75 o
  15   1  19       7965.34       8644.61       279.36 o
 -20   2  19       1524.75       1387.15       119.58 o
 -18   2  19      24526.07      23831.95       418.91 o
 -16   2  19       6900.34       7133.97       204.75 o
 -14   2  19      26177.51      25415.56       400.94 o
 -12   2  19      13483.24      14265.68       235.74 o
 -10   2  19      18062.70      17983.86       263.46 o
  -8   2  19      10594.59      10486.17       150.03 o
  -6   2  19      15095.91      15142.76       205.64 o
  -4   2  19      14097.51      14173.52       174.97 o
  -2   2  19        957.19       1071.59        56.77 o
   0   2  19      16646.91      16565.53       234.58 o
   2   2  19          1.07         58.92        27.84 o
   4   2  19       3405.64       3446.63       105.94 o
   6   2  19        405.52        425.52        50.81 o
   8   2  19       2491.85       2757.01       106.90 o
  10   2  19        611.84        797.23        99.80 o
  12   2  19        606.82        585.80        62.05 o
  14   2  19        506.83        403.37        67.65 o
 -19   3  19       1387.56       1306.07       114.67 o
 -17   3  19       8908.59       8946.07       350.57 o
 -15   3  19       5681.02       5326.06       173.20 o
 -13   3  19      15092.99      14710.12       249.59 o
 -11   3  19       4784.11       5005.70       121.21 o
  -9   3  19      13674.20      13606.99       200.08 o
  -7   3  19       8229.33       8063.03       133.53 o
  -5   3  19      12988.57      12949.15       190.95 o
  -3   3  19       1447.03       1500.70        65.68 o
  -1   3  19       2451.53       2491.96        76.44 o
   1   3  19       1522.12       1616.45        83.31 o
   3   3  19          2.84         32.74        31.30 o
   5   3  19       4548.60       4769.72       129.61 o
   7   3  19       1604.68       1668.37       108.80 o
   9   3  19       3683.66       3848.08       145.99 o
  11   3  19       2383.39       2581.85       144.40 o
  13   3  19       5043.74       4860.70       211.51 o
 -18   4  19      13593.58      13637.82       360.93 o
 -16   4  19       1556.67       1638.13       116.92 o
 -14   4  19      10318.75      10660.11       271.17 o
 -12   4  19       1311.14       1565.67        93.57 o
 -10   4  19       3997.19       3999.44       124.04 o
  -8   4  19      16472.61      15889.81       249.68 o
  -6   4  19         10.38        104.52        68.96 o
  -4   4  19      15103.84      15214.95       215.02 o
  -2   4  19       2456.44       2383.59        93.77 o
   0   4  19      12400.01      12342.04       242.09 o
   2   4  19       1693.25       1719.20       104.53 o
   4   4  19      19692.56      18877.34       325.64 o
   6   4  19       9612.51       9587.61       227.24 o
   8   4  19       3449.40       3374.25       162.06 o
  10   4  19       1772.67       1787.08       124.09 o
  12   4  19        648.81        689.18       101.87 o
 -17   5  19       3068.31       3156.44       173.79 o
 -15   5  19       1665.05       1666.42       119.90 o
 -13   5  19       8599.37       8205.50       193.05 o
 -11   5  19        715.83        666.34        64.80 o
  -9   5  19      10791.35      10402.77       345.39 o
  -7   5  19          9.21         39.60        32.99 o
  -5   5  19       6487.39       6571.24       142.69 o
  -3   5  19       3594.88       3707.22       116.95 o
  -1   5  19       6446.83       6577.83       155.82 o
   1   5  19       4021.57       4141.32       161.84 o
   3   5  19       3811.56       3779.36       140.54 o
   5   5  19       1694.25       1713.08       114.80 o
   7   5  19        125.81        139.88        54.84 o
   9   5  19       3644.85       3837.78       162.82 o
  11   5  19        266.97        231.16        75.74 o
 -14   6  19       2426.98       2695.55       220.77 o
 -12   6  19        208.34        240.34        61.95 o
 -10   6  19       9693.08       9558.41       241.48 o
  -8   6  19        166.05        200.06        46.99 o
  -6   6  19      18923.09      18769.52       295.07 o
  -4   6  19       3928.00       4052.48       117.42 o
  -2   6  19      25600.46      26409.45       364.19 o
   0   6  19       9639.15       9690.92       261.21 o
   2   6  19       9620.99      10169.58       242.07 o
   4   6  19      13432.29      13395.82       287.17 o
   6   6  19      19948.78      20440.37       376.68 o
   8   6  19       1819.94       1844.32       131.17 o
 -11   7  19         37.30         55.91        50.08 o
  -9   7  19        641.72        633.98        82.79 o
  -7   7  19       2305.82       2569.02       254.69 o
  -5   7  19         27.38        164.14        54.31 o
  -3   7  19        343.11        356.72        72.83 o
  -1   7  19          0.12         91.98        50.56 o
   1   7  19         40.79        140.41        67.21 o
   3   7  19        131.08        209.96        73.21 o
   5   7  19        542.53        525.17        97.36 o
 -20   0  20        383.86        532.18       117.43 o
 -18   0  20      66765.39      66719.65      1166.69 o
 -16   0  20          2.02         36.33        58.72 o
 -14   0  20      95985.93      91995.35      1397.80 o
 -12   0  20         35.90        138.83       129.74 o
 -10   0  20      45199.07      45768.42       861.50 o
  -8   0  20        144.48        492.63       316.73 o
  -6   0  20      58448.85      57248.96       717.05 o
  -4   0  20      13962.17      13496.51       259.36 o
  -2   0  20      12779.26      12369.56       315.34 o
   0   0  20      16757.23      16618.75       380.80 o
   2   0  20       1471.33       1411.94        97.06 o
   4   0  20      29501.74      30771.37       981.98 o
   6   0  20       1101.12       1062.72        97.76 o
   8   0  20      20203.68      20187.89       389.15 o
  10   0  20       1620.67       1676.31       133.46 o
  12   0  20      18888.50      19501.91       411.46 o
  14   0  20        902.34        736.74       101.52 o
 -21   1  20       2025.96       1921.88       196.26 o
 -19   1  20       4305.86       4383.13       173.68 o
 -17   1  20        350.70        351.40        74.91 o
 -15   1  20       9456.77       9300.81       230.48 o
 -13   1  20       1946.24       1916.62       114.89 o
 -11   1  20      13906.88      13668.64       259.53 o
  -9   1  20       9004.98       8777.38       151.17 o
  -7   1  20      32549.52      32428.67       336.65 o
  -5   1  20        188.14        162.94        30.55 o
  -3   1  20      19179.43      19497.97       210.98 o
  -1   1  20       8231.33       8222.97       152.91 o
   1   1  20      14795.84      14551.61       220.75 o
   3   1  20       3360.55       3239.84       103.08 o
   5   1  20      14381.58      14454.31       236.24 o
   7   1  20       5744.42       6040.57       190.36 o
   9   1  20       3022.47       3199.52       108.90 o
  11   1  20       2762.77       3011.25       118.55 o
  13   1  20        127.39         61.11        41.63 o
  15   1  20        637.71        852.03        94.54 o
 -20   2  20       2792.98       2937.45       168.61 o
 -18   2  20      17453.62      17511.56       352.85 o
 -16   2  20       5745.88       5740.65       206.75 o
 -14   2  20      18888.05      18773.85       336.14 o
 -12   2  20       1870.57       2087.93       124.35 o
 -10   2  20      27409.65      26957.96       419.10 o
  -8   2  20       1798.05       1805.09        78.44 o
  -6   2  20       3553.51       3544.51        85.34 o
  -4   2  20        984.77       1058.55        55.31 o
  -2   2  20        365.79        373.48        37.29 o
   0   2  20       7765.25       7753.77       154.33 o
   2   2  20       2957.17       2961.45       105.16 o
   4   2  20      11615.25      11527.79       203.99 o
   6   2  20       2474.23       2600.01       105.47 o
   8   2  20      11344.42      11341.32       219.11 o
  10   2  20       8094.22       7597.73       184.28 o
  12   2  20       9400.37       9452.94       198.09 o
  14   2  20       3784.72       3773.63       153.40 o
 -19   3  20      11071.31      11458.76       286.64 o
 -17   3  20       3061.90       3227.43       187.45 o
 -15   3  20      22888.94      22676.23       388.19 o
 -13   3  20       2589.27       2566.94       142.32 o
 -11   3  20      51877.30      51035.07       495.14 o
  -9   3  20       2292.75       2435.23        87.87 o
  -7   3  20      66855.09      66993.31       542.84 o
  -5   3  20       2187.97       2378.22        75.74 o
  -3   3  20      76330.70      75642.23       636.04 o
  -1   3  20       4128.72       4000.88       110.53 o
   1   3  20      48766.98      47856.40       504.39 o
   3   3  20       3925.74       3952.59       116.39 o
   5   3  20      32399.93      31019.77       445.11 o
   7   3  20       8773.97       8459.50       305.62 o
   9   3  20       5854.99       5647.57       182.38 o
  11   3  20       5864.29       5989.83       298.13 o
  13   3  20       1759.61       1824.31       155.81 o
 -18   4  20       1417.66       1260.74       132.61 o
 -16   4  20      18133.49      17267.14       403.68 o
 -14   4  20       1216.86       1382.44       106.46 o
 -12   4  20      14623.31      15347.68       263.04 o
 -10   4  20       2816.75       2961.80       108.92 o
  -8   4  20      13582.77      13696.12       232.84 o
  -6   4  20      13644.97      13234.17       208.88 o
  -4   4  20       2665.47       2792.62        93.83 o
  -2   4  20      19380.72      19477.40       316.08 o
   0   4  20         40.16         24.11        37.44 o
   2   4  20      13118.02      12897.98       257.12 o
   4   4  20        314.42        250.10        54.92 o
   6   4  20      18232.92      17904.84       329.61 o
   8   4  20        236.33        177.04        53.56 o
  10   4  20      10385.83      10373.00       259.86 o
  12   4  20        922.99        896.47       113.54 o
 -17   5  20        359.13        294.36        91.52 o
 -15   5  20       1315.71       1405.58       140.83 o
 -13   5  20       4696.44       4342.39       178.90 o
 -11   5  20       6415.32       5992.72       160.82 o
  -9   5  20       6574.20       6990.19       169.11 o
  -7   5  20      10577.52      10639.59       210.52 o
  -5   5  20      13272.77      13302.63       232.99 o
  -3   5  20      16752.23      16713.37       263.95 o
  -1   5  20       8556.37       9106.27       214.09 o
   1   5  20      12231.78      11908.65       255.56 o
   3   5  20      12527.40      12227.92       278.66 o
   5   5  20       1489.03       1551.31       113.20 o
   7   5  20        115.28         49.99        50.31 o
   9   5  20        918.14        755.88        89.01 o
 -14   6  20       3053.56       3120.70       146.17 o
 -12   6  20       7279.62       7655.08       222.55 o
 -10   6  20      12793.90      13108.06       288.20 o
  -8   6  20       2167.94       2252.44       113.32 o
  -6   6  20      10506.10      10471.13       214.63 o
  -4   6  20       1621.96       1877.16       116.86 o
  -2   6  20       5904.67       6057.85       159.91 o
   0   6  20        187.75        161.49        53.06 o
   2   6  20      14226.42      14321.33       297.62 o
   4   6  20         87.23         89.69        49.55 o
   6   6  20       2974.32       3162.49       160.68 o
   8   6  20        834.85        669.47        89.01 o
  -9   7  20      21269.57      21360.77       397.39 o
  -7   7  20        288.66        243.48        60.96 o
  -5   7  20      42258.16      42291.75       677.92 o
  -3   7  20         91.96         98.23        57.71 o
  -1   7  20      33625.00      33545.78       599.94 o
   1   7  20         59.97        142.53        69.16 o
   3   7  20      25862.25      26038.32       586.22 o
 -19   1  21        104.28        127.15        60.12 o
 -17   1  21      19402.51      19108.35       364.10 o
 -15   1  21       5081.98       4734.46       167.20 o
 -13   1  21      18681.49      18475.55       327.51 o
 -11   1  21      13848.59      13667.86       263.69 o
  -9   1  21      17633.76      17429.63       258.36 o
  -7   1  21      82254.44      81670.59       685.60 o
  -5   1  21       2606.55       2605.36        92.06 o
  -3   1  21      52795.91      52388.89       521.86 o
  -1   1  21        152.45        194.93        37.94 o
   1   1  21      74808.20      73558.96       694.40 o
   3   1  21          2.34         43.65        29.45 o
   5   1  21      72390.44      70591.84       697.28 o
   7   1  21        768.43        663.18        85.22 o
   9   1  21      30754.98      30199.01       368.27 o
  11   1  21         67.61         79.13        40.87 o
  13   1  21      11655.25      11352.89       224.54 o
 -20   2  21       3002.09       3071.26       193.26 o
 -18   2  21       8439.13       8696.79       243.51 o
 -16   2  21       3379.12       3199.99       190.27 o
 -14   2  21      11940.17      12159.39       266.18 o
 -12   2  21        360.73        459.36        60.54 o
 -10   2  21      32390.34      32094.08       391.51 o
  -8   2  21         37.05         71.06        33.28 o
  -6   2  21      29260.48      28495.47       314.54 o
  -4   2  21       1309.44       1291.76        61.07 o
  -2   2  21      41422.00      41210.69       441.08 o
   0   2  21       2881.27       2891.17        97.23 o
   2   2  21      36587.41      35684.80       412.72 o
   4   2  21       4629.65       4598.73       129.10 o
   6   2  21       6654.33       6630.59       162.48 o
   8   2  21       4845.41       5049.63       147.33 o
  10   2  21      11698.65      11251.90       233.58 o
  12   2  21      10253.24      10417.23       233.48 o
 -19   3  21       4120.41       3740.32       183.31 o
 -17   3  21       2396.93       2494.80       149.83 o
 -15   3  21      10346.71      10815.70       323.60 o
 -13   3  21          2.71         49.79        41.80 o
 -11   3  21       6164.54       6142.17       155.25 o
  -9   3  21       5066.24       4872.23       118.81 o
  -7   3  21         55.22        160.69        38.61 o
  -5   3  21      11245.56      11189.60       163.93 o
  -3   3  21        170.86        254.00        37.10 o
  -1   3  21      11032.15      11274.51       196.58 o
   1   3  21       2840.60       2982.22       104.82 o
   3   3  21      17821.30      17511.15       308.98 o
   5   3  21       1671.67       1496.63       143.82 o
   7   3  21      19939.33      19428.10       348.59 o
   9   3  21       4000.96       3924.34       156.69 o
  11   3  21       4073.47       4271.79       199.25 o
  13   3  21        624.24        515.82       116.74 o
 -18   4  21       3173.95       3362.97       342.52 o
 -16   4  21        246.13        309.65        74.75 o
 -14   4  21      14882.91      15363.33       367.55 o
 -12   4  21        802.13        911.39        76.46 o
 -10   4  21      20998.13      21357.24       315.22 o
  -8   4  21       5101.96       4990.58       137.69 o
  -6   4  21      35813.48      35198.74       419.51 o
  -4   4  21       1310.15       1417.60        82.08 o
  -2   4  21      21723.94      21912.00       353.57 o
   0   4  21       2624.01       2809.18       124.84 o
   2   4  21      12406.74      12746.77       261.43 o
   4   4  21       2418.19       2268.16       137.83 o
   6   4  21       6227.13       6001.14       184.85 o
   8   4  21       3470.28       3789.79       186.14 o
  10   4  21        436.88        488.29       103.37 o
 -15   5  21      20256.40      20262.82       376.42 o
 -13   5  21       8587.37       7982.24       194.67 o
 -11   5  21      23951.52      23866.81       350.75 o
  -9   5  21      15571.80      15758.09       267.80 o
  -7   5  21      17038.10      17370.94       281.08 o
  -5   5  21      20736.25      20039.41       511.88 o
  -3   5  21      14595.52      14820.80       251.07 o
  -1   5  21      34160.75      33647.32       475.32 o
   1   5  21      15883.39      15336.14       297.89 o
   3   5  21      20790.82      20682.73       362.83 o
   5   5  21       1357.78       1539.04       114.58 o
   7   5  21      16267.08      15625.21       379.03 o
   9   5  21       1592.25       1661.34       126.31 o
 -12   6  21      13411.06      13935.55       361.35 o
 -10   6  21       2928.76       2828.15       129.45 o
  -8   6  21      24759.25      25170.89       367.74 o
  -6   6  21       1805.92       1857.45       107.59 o
  -4   6  21      17733.64      18440.26       328.50 o
  -2   6  21        836.18        766.35        72.88 o
   0   6  21       7289.37       7339.92       205.93 o
   2   6  21        359.35        337.64        64.03 o
   4   6  21       5250.19       5607.76       190.97 o
   6   6  21       5095.74       4938.97       226.71 o
  -9   7  21        806.28        900.44        97.03 o
  -7   7  21       1516.36       1617.54       124.23 o
  -5   7  21       2981.19       3049.43       184.49 o
  -3   7  21       1460.58       1742.24       144.60 o
  -1   7  21       1251.05       1099.43       183.30 o
   1   7  21       1936.10       1833.23       157.29 o
 -20   0  22       4043.44       4143.60       373.66 o
 -18   0  22       2392.59       2580.15       220.18 o
 -16   0  22       2982.31       2914.98       223.04 o
 -14   0  22       2206.96       1806.22       164.04 o
 -12   0  22       1735.57       1858.35       197.21 o
 -10   0  22      17245.25      17122.91       513.79 o
  -8   0  22       5452.61       5561.00       382.23 o
  -6   0  22      17208.26      16819.19       317.61 o
  -4   0  22         10.20        -20.76        36.70 o
  -2   0  22     122097.81     117830.32      1628.91 o
   0   0  22       4625.98       4457.43       193.56 o
   2   0  22      74073.25      72578.14      1416.81 o
   4   0  22        877.00        547.60        94.57 o
   6   0  22      46349.20      45700.64       664.19 o
   8   0  22        306.74        316.22        69.74 o
  10   0  22      29940.10      29858.15       460.44 o
  12   0  22       1874.28       2033.60       203.24 o
 -19   1  22       1735.26       1828.51       135.56 o
 -17   1  22       1716.08       1439.37       116.34 o
 -15   1  22        144.39         83.60        44.83 o
 -13   1  22       3225.49       3356.34       148.32 o
 -11   1  22       3487.83       3352.10       128.97 o
  -9   1  22      10242.98      10313.24       302.68 o
  -7   1  22       5710.59       5850.80       126.32 o
  -5   1  22       1980.98       2058.18        76.23 o
  -3   1  22       3037.75       3274.91       116.34 o
  -1   1  22       3069.54       3143.81       113.67 o
   1   1  22       4352.62       5090.26       130.61 o
   3   1  22        835.03        755.48        63.78 o
   5   1  22       4892.71       4891.94       136.58 o
   7   1  22        958.34        958.12        77.12 o
   9   1  22       4367.41       4269.33       160.18 o
  11   1  22        131.81        120.26        47.91 o
  13   1  22       2074.01       2166.15       118.67 o
 -18   2  22       1715.84       1801.84       131.96 o
 -16   2  22        244.27        193.64        91.39 o
 -14   2  22         67.56         16.77        40.27 o
 -12   2  22       1118.95       1003.63        88.00 o
 -10   2  22      10272.63       9966.11       194.82 o
  -8   2  22       1519.78       1492.66        84.62 o
  -6   2  22       9308.70       9578.48       164.05 o
  -4   2  22      10453.92      10414.45       184.30 o
  -2   2  22      30156.72      29640.96       458.48 o
   0   2  22       8698.58       8462.13       169.30 o
   2   2  22      31028.20      30267.05       375.95 o
   4   2  22       9344.49       9293.85       189.25 o
   6   2  22      13398.76      12802.85       236.24 o
   8   2  22        523.06        546.16        65.63 o
  10   2  22       6820.34       6600.17       178.51 o
  12   2  22         23.52         55.47        48.49 o
 -17   3  22       8326.90       8349.81       236.89 o
 -15   3  22       1038.67       1016.62        95.48 o
 -13   3  22      22650.98      22536.41       378.68 o
 -11   3  22       1230.10       1281.78        85.02 o
  -9   3  22      11823.96      12112.96       219.29 o
  -7   3  22       4621.07       4593.79       113.58 o
  -5   3  22      19627.20      19869.95       277.99 o
  -3   3  22       7862.62       7603.20       159.42 o
  -1   3  22       5340.13       5229.84       133.10 o
   1   3  22      12473.23      12362.80       249.48 o
   3   3  22       1479.57       1299.79        97.03 o
   5   3  22      11844.72      11704.00       437.46 o
   7   3  22        863.68        808.38       102.23 o
   9   3  22      12756.63      12095.58       280.67 o
  11   3  22         24.96         55.53        51.12 o
 -16   4  22       1393.34       1449.40       140.17 o
 -14   4  22         26.48         52.50        56.38 o
 -12   4  22       3421.43       3522.52       148.31 o
 -10   4  22          0.80         -3.70        33.66 o
  -8   4  22      13398.23      13059.49       233.01 o
  -6   4  22         10.38         99.76        39.27 o
  -4   4  22      10588.46      10941.20       203.82 o
  -2   4  22         68.20         63.66        38.66 o
   0   4  22      25993.01      25562.24       395.99 o
   2   4  22        260.33        298.24        56.73 o
   4   4  22      19016.83      19143.82       418.35 o
   6   4  22       1938.65       2109.45       132.68 o
   8   4  22       6582.56       6524.62       205.98 o
  10   4  22       3547.03       3879.19       175.64 o
 -15   5  22       5270.41       5330.18       222.73 o
 -13   5  22       7541.05       7723.73       194.16 o
 -11   5  22       8833.58       8820.43       202.33 o
  -9   5  22       8157.39       8175.09       173.40 o
  -7   5  22       3986.87       4159.65       228.60 o
  -5   5  22       2715.21       2824.96       127.52 o
  -3   5  22       1178.72       1161.24        94.23 o
  -1   5  22        485.44        514.37        67.17 o
   1   5  22         70.95         94.80        47.39 o
   3   5  22       1006.98       1126.74        99.51 o
   5   5  22       4875.74       4950.69       177.41 o
   7   5  22        774.89        765.81        90.43 o
 -12   6  22       2533.68       2539.30       153.95 o
 -10   6  22        589.93        703.82        80.12 o
  -8   6  22       3277.02       3242.99       131.46 o
  -6   6  22       1911.69       1776.90       117.64 o
  -4   6  22       5121.96       5406.07       172.95 o
  -2   6  22       1206.91       1143.50        97.58 o
   0   6  22       3865.31       4092.77       157.20 o
   2   6  22       2673.72       2817.97       154.93 o
   4   6  22       5645.09       5609.72       194.76 o
  -5   7  22          0.69         26.84        55.73 o
  -3   7  22      12053.96      11987.45       406.10 o
  -1   7  22       2628.72       2618.01       180.78 o
 -19   1  23        932.24       1070.75       107.22 o
 -17   1  23        210.34        218.51        60.12 o
 -15   1  23       1427.13       1322.36       110.57 o
 -13   1  23       1631.44       1539.43       120.79 o
 -11   1  23       7507.40       7496.69       195.56 o
  -9   1  23       6078.41       6409.97       152.85 o
  -7   1  23      14017.82      13847.03       205.40 o
  -5   1  23      19988.38      19771.25       274.59 o
  -3   1  23      13583.78      13744.83       251.27 o
  -1   1  23       6169.78       5820.16       178.28 o
   1   1  23       5741.22       5751.64       162.92 o
   3   1  23       4808.15       4880.10       135.34 o
   5   1  23        200.81        250.01        47.60 o
   7   1  23       2060.21       1976.39       110.48 o
   9   1  23        672.21        691.18        76.38 o
  11   1  23        231.96        215.68        56.30 o
 -18   2  23       8346.30       8599.81       247.53 o
 -16   2  23       5019.73       5618.30       191.50 o
 -14   2  23       5503.27       5887.33       220.84 o
 -12   2  23       2512.66       2761.43       130.32 o
 -10   2  23       1132.32       1191.45        80.36 o
  -8   2  23       3561.88       3483.65       112.70 o
  -6   2  23        386.49        391.38        44.89 o
  -4   2  23       3269.78       3205.15       117.64 o
  -2   2  23       3358.34       3309.45       121.00 o
   0   2  23        761.59        816.46        65.58 o
   2   2  23      14864.35      14898.82       264.26 o
   4   2  23         21.42         73.31        37.77 o
   6   2  23      11287.10      11302.47       227.40 o
   8   2  23        120.33        104.73        46.75 o
  10   2  23      10779.15      10258.09       230.77 o
  12   2  23         11.56          0.94        51.51 o
 -17   3  23        813.22        678.82        89.44 o
 -15   3  23       1845.40       1795.72       124.86 o
 -13   3  23       3749.36       3614.36       161.80 o
 -11   3  23       6331.02       6103.31       157.69 o
  -9   3  23      10235.20       9924.31       200.44 o
  -7   3  23       6307.10       6429.45       154.20 o
  -5   3  23      10985.38      11176.72       181.68 o
  -3   3  23      17920.68      17567.80       264.14 o
  -1   3  23       9883.50       9848.01       219.79 o
   1   3  23       5482.74       5206.90       200.75 o
   3   3  23       2884.23       2568.94       125.09 o
   5   3  23        882.27        933.85        88.44 o
   7   3  23         61.38         23.58        42.96 o
   9   3  23        193.22         96.55        53.06 o
  11   3  23        342.25        254.57        77.44 o
 -16   4  23       5655.47       6479.36       251.12 o
 -14   4  23       7937.02       8117.43       267.86 o
 -12   4  23       5020.04       5072.01       173.34 o
 -10   4  23       3228.94       3281.24       140.57 o
  -8   4  23       4342.12       4123.41       130.19 o
  -6   4  23          4.87         73.64        47.94 o
  -4   4  23         16.12         63.83        42.12 o
  -2   4  23       4131.20       4086.79       141.97 o
   0   4  23         33.25         53.62        42.12 o
   2   4  23       9087.06       9143.66       259.18 o
   4   4  23        697.25        834.03        85.18 o
   6   4  23      10074.82      10426.97       281.86 o
   8   4  23       3419.71       3564.40       160.18 o
 -13   5  23       2510.66       2439.21       145.99 o
 -11   5  23       1005.48       1069.57        96.58 o
  -9   5  23       5612.01       5813.56       147.33 o
  -7   5  23       4243.51       4403.30       153.84 o
  -5   5  23       6041.80       5902.09       175.69 o
  -3   5  23       5724.52       5253.76       190.27 o
  -1   5  23       1962.24       2095.69       154.31 o
   1   5  23       2476.35       2790.59       142.62 o
   3   5  23        548.28        585.15        78.79 o
   5   5  23        782.97        800.68        91.36 o
   7   5  23         28.19         57.20        53.56 o
 -10   6  23       1875.12       1780.31       111.81 o
  -8   6  23         36.42         90.41        46.14 o
  -6   6  23        305.00        256.50        57.88 o
  -4   6  23        808.56        729.35       110.75 o
  -2   6  23         14.78         83.75        47.09 o
   0   6  23       3845.49       3653.04       157.70 o
   2   6  23       2565.80       2489.80       153.18 o
   4   6  23       7983.73       8123.73       238.75 o
 -18   0  24       9142.93       8647.35       351.38 o
 -16   0  24       3791.34       3751.21       236.42 o
 -14   0  24      40498.68      40878.19       805.74 o
 -12   0  24      15652.72      15585.08       586.44 o
 -10   0  24      45565.10      44755.59      1364.91 o
  -8   0  24      11638.30      11521.58       267.35 o
  -6   0  24      16919.40      17598.12       418.35 o
  -4   0  24      14464.97      14515.09       370.59 o
  -2   0  24      20306.13      20641.71       465.66 o
   0   0  24        880.68        940.74       202.40 o
   2   0  24       1704.21       1754.97       150.32 o
   4   0  24        459.90        516.63        94.57 o
   6   0  24        194.66        198.15        79.74 o
   8   0  24       2324.97       2458.98       205.11 o
  10   0  24       2776.75       2615.00       306.20 o
 -17   1  24       3962.26       4239.38       172.29 o
 -15   1  24       1449.81       1260.63       119.85 o
 -13   1  24       3809.54       3814.61       149.02 o
 -11   1  24       2767.02       2750.61       146.82 o
  -9   1  24       4762.88       4996.73       136.96 o
  -7   1  24       1404.55       1586.08        80.40 o
  -5   1  24       4484.70       4436.67       139.98 o
  -3   1  24       5968.38       6073.91       164.61 o
  -1   1  24         74.73        140.35        42.96 o
   1   1  24        731.22        698.40        71.27 o
   3   1  24        326.13        320.18        55.88 o
   5   1  24        327.23        338.74        59.83 o
   7   1  24         71.58         25.98        37.56 o
   9   1  24       1316.02       1333.88        98.23 o
  11   1  24          4.68        -12.29        46.95 o
 -18   2  24       5768.48       5647.13       202.98 o
 -16   2  24       6519.65       6696.06       209.77 o
 -14   2  24      12184.64      12224.60       292.86 o
 -12   2  24       9907.86       9784.46       235.89 o
 -10   2  24      15276.94      15082.96       254.39 o
  -8   2  24      10743.65      10751.21       205.94 o
  -6   2  24      19530.19      19217.21       284.97 o
  -4   2  24       9621.25       9416.82       209.56 o
  -2   2  24       3890.25       3969.57       135.56 o
   0   2  24       1083.26       1045.18        83.54 o
   2   2  24        539.19        624.55        63.99 o
   4   2  24          6.57          6.79        33.40 o
   6   2  24        650.63        645.75        68.26 o
   8   2  24       1678.99       1855.00       111.16 o
  10   2  24        885.07        814.79        82.35 o
 -17   3  24      13470.57      13907.30       317.26 o
 -15   3  24       3981.58       4067.17       170.79 o
 -13   3  24      12946.66      12928.22       282.56 o
 -11   3  24       3413.75       3539.54       126.19 o
  -9   3  24       9217.11       9147.52       266.44 o
  -7   3  24      10772.62      10914.40       227.46 o
  -5   3  24       4149.09       3833.84       159.51 o
  -3   3  24       7089.80       6983.88       184.91 o
  -1   3  24        137.06        139.82        43.88 o
   1   3  24       9602.25       9513.46       257.68 o
   3   3  24         12.58         19.05        59.93 o
   5   3  24       4310.81       4522.25       165.01 o
   7   3  24       1659.18       1520.95       115.25 o
   9   3  24       2314.40       2261.59       145.99 o
 -14   4  24          5.40         33.50        60.61 o
 -12   4  24       4905.98       4589.11       169.15 o
 -10   4  24       1008.61        886.98        89.91 o
  -8   4  24       3278.55       3548.01       140.39 o
  -6   4  24       1621.65       1539.12       123.70 o
  -4   4  24       4732.73       4557.13       152.24 o
  -2   4  24        131.79        103.00        47.86 o
   0   4  24        893.67        917.25        86.62 o
   2   4  24        229.01        297.47        60.54 o
   4   4  24         20.98        -20.92        39.58 o
   6   4  24         80.05        110.35        67.02 o
   8   4  24        150.99         53.81        53.86 o
 -13   5  24        295.61        264.76        67.80 o
 -11   5  24          1.31         30.45        49.49 o
  -9   5  24        496.59        323.35        52.06 o
  -7   5  24        636.06        616.75        76.20 o
  -5   5  24        642.26        744.44        92.95 o
  -3   5  24       3463.04       3863.64       148.74 o
  -1   5  24       5166.85       5381.51       178.76 o
   1   5  24       7954.43       7909.13       245.70 o
   3   5  24       4632.61       4772.91       178.41 o
   5   5  24       6810.02       6940.24       217.15 o
  -8   6  24        625.14        557.60        76.20 o
  -6   6  24       1416.99       1543.34       112.65 o
  -4   6  24         12.33          3.46        53.93 o
  -2   6  24        176.07         68.88        51.51 o
   0   6  24         95.30        127.00        55.32 o
   2   6  24          3.75         12.92        48.98 o
 -17   1  25      35309.52      36396.09       558.60 o
 -15   1  25         92.03         81.45        51.96 o
 -13   1  25      34810.55      34449.69       506.69 o
 -11   1  25        108.86        138.30        48.98 o
  -9   1  25      32267.74      31808.16       400.78 o
  -7   1  25         38.21         90.52        35.58 o
  -5   1  25      28217.14      28436.85       408.58 o
  -3   1  25      10477.04      10673.93       229.35 o
  -1   1  25       4269.31       4213.95       142.08 o
   1   1  25       1600.16       1819.10       112.12 o
   3   1  25        373.86        371.16        61.42 o
   5   1  25       6580.08       6678.83       195.73 o
   7   1  25         76.89        134.98        56.73 o
   9   1  25      10476.01      10252.05       231.81 o
 -16   2  25       2267.10       2495.74       151.61 o
 -14   2  25      10915.31      10813.85       262.11 o
 -12   2  25       2257.38       2161.95       128.29 o
 -10   2  25      17772.04      17823.64       284.67 o
  -8   2  25        430.94        360.75        51.44 o
  -6   2  25      27686.73      27752.07       403.19 o
  -4   2  25         35.41         61.33        39.58 o
  -2   2  25      22465.17      22191.54       470.42 o
   0   2  25       1456.92       1465.79       115.36 o
   2   2  25      25087.88      25086.03       465.93 o
   4   2  25        911.04        907.71        79.35 o
   6   2  25      14849.95      14962.00       273.46 o
   8   2  25       1375.56       1477.89       103.77 o
 -15   3  25       7334.99       7114.81       215.82 o
 -13   3  25       3527.02       3849.57       164.44 o
 -11   3  25      12954.88      13612.84       251.38 o
  -9   3  25       1194.94       1147.74        84.73 o
  -7   3  25       6527.92       6385.53       206.63 o
  -5   3  25        796.91        877.98       108.65 o
  -3   3  25        601.62        603.39        83.90 o
  -1   3  25        875.14        990.40        89.89 o
   1   3  25         33.86         71.50        45.85 o
   3   3  25       1402.69       1540.91       112.64 o
   5   3  25       1335.19       1293.52       107.44 o
   7   3  25       4895.31       4967.80       181.32 o
 -14   4  25       3817.71       3284.66       270.45 o
 -12   4  25          3.29        -14.36        47.09 o
 -10   4  25      10020.49      10748.99       254.47 o
  -8   4  25        124.18        107.73        55.73 o
  -6   4  25      17669.04      17058.98       450.97 o
  -4   4  25       2435.35       2640.95       134.51 o
  -2   4  25      25823.85      25309.43       486.90 o
   0   4  25       1249.08       1186.15       100.38 o
   2   4  25      12437.34      12356.59       284.58 o
   4   4  25       1834.81       1968.64       131.96 o
   6   4  25       8447.44       8686.98       244.41 o
 -11   5  25      16797.95      17200.35       344.14 o
  -9   5  25       7735.27       7430.62       245.25 o
  -7   5  25      10725.01      10750.39       247.24 o
  -5   5  25       6113.50       6357.00       329.16 o
  -3   5  25       2374.41       2362.63       136.91 o
  -1   5  25       7630.26       7504.12       214.58 o
   1   5  25       1064.90       1163.91       106.37 o
   3   5  25       9585.70       9483.29       252.81 o
  -4   6  25      18238.91      18881.83       409.63 o
  -2   6  25        852.05        662.61        99.75 o
 -16   0  26      16385.57      16436.46       487.04 o
 -14   0  26       2653.88       2474.59       203.94 o
 -12   0  26      24984.86      25062.19       582.62 o
 -10   0  26      14488.68      13921.20       396.13 o
  -8   0  26      17825.67      17893.53       513.79 o
  -6   0  26      34665.18      34345.29      1380.48 o
  -4   0  26       1590.54       1529.35       146.79 o
  -2   0  26      25058.65      24609.89       542.52 o
   0   0  26       5392.65       5591.40       241.87 o
   2   0  26      70574.73      69705.74      1790.47 o
   4   0  26          3.37         59.22        62.06 o
   6   0  26      40198.02      40184.38       805.74 o
   8   0  26        132.97        148.92        84.16 o
 -17   1  26       3957.41       4303.05       228.34 o
 -15   1  26       3109.92       3243.47       184.31 o
 -13   1  26       1741.99       1779.88       123.26 o
 -11   1  26        189.69        157.68        50.87 o
  -9   1  26       4242.55       4317.74       133.38 o
  -7   1  26       2405.12       2422.46       120.43 o
  -5   1  26      10233.63      10502.08       230.90 o
  -3   1  26        833.86        897.01        80.32 o
  -1   1  26       3253.74       3270.65       129.59 o
   1   1  26        216.97        206.34        60.29 o
   3   1  26       4998.34       4992.19       167.65 o
   5   1  26        467.51        517.98        74.81 o
   7   1  26       1131.95       1131.74       103.25 o
   9   1  26        757.09        735.10        94.23 o
 -16   2  26      10540.20      10818.94       328.10 o
 -14   2  26       1478.81       1603.88       120.28 o
 -12   2  26       3260.00       3028.07       143.32 o
 -10   2  26        288.90        301.95        60.30 o
  -8   2  26       1321.39       1393.00       129.72 o
  -6   2  26       7143.06       7200.02       187.88 o
  -4   2  26        235.38        254.79        54.31 o
  -2   2  26       3981.31       3994.63       144.76 o
   0   2  26        899.87        924.01        85.04 o
   2   2  26      16736.88      16862.41       320.47 o
   4   2  26       2076.80       2076.21       128.29 o
   6   2  26      13271.17      13157.13       293.03 o
   8   2  26       3885.73       3713.40       166.30 o
 -15   3  26       4888.75       4918.44       219.67 o
 -13   3  26       9387.74       8899.70       419.39 o
 -11   3  26       1968.42       2009.07       129.25 o
  -9   3  26      21784.61      21728.40       465.78 o
  -7   3  26         56.75         33.73        62.28 o
  -5   3  26      16364.75      16970.39       365.26 o
  -3   3  26        338.59        259.78        65.37 o
  -1   3  26      23272.17      23238.91       453.01 o
   1   3  26         56.69         29.89        51.69 o
   3   3  26       9422.12       9065.67       237.95 o
   5   3  26       1004.10        827.99        92.81 o
   7   3  26       5199.75       5366.10       193.24 o
 -12   4  26       2429.11       2550.62       148.63 o
 -10   4  26      10556.64      10450.53       287.28 o
  -8   4  26       5140.35       5228.36       197.03 o
  -6   4  26      10010.95      10613.32       358.73 o
  -4   4  26      10549.98      10580.55       289.36 o
  -2   4  26       5709.13       5892.18       184.32 o
   0   4  26       9280.68       9326.07       277.16 o
   2   4  26       2313.33       2613.27       149.16 o
   4   4  26      15206.74      15103.53       326.15 o
  -9   5  26       6342.73       6204.23       227.26 o
  -7   5  26       8366.61       8473.52       326.05 o
  -5   5  26       7612.50       7571.69       292.31 o
  -3   5  26       5283.32       5412.38       183.37 o
  -1   5  26       4209.19       4151.20       164.25 o
   1   5  26       3111.32       3257.70       170.76 o
 -15   1  27       2562.49       2745.75       178.38 o
 -13   1  27         32.94         51.70        47.28 o
 -11   1  27       2609.68       2654.75       142.36 o
  -9   1  27       1910.44       1746.44       111.13 o
  -7   1  27          3.21         51.18        40.02 o
  -5   1  27       8622.92       8800.07       215.14 o
  -3   1  27        619.53        613.14        73.56 o
  -1   1  27      28588.99      28527.44       433.65 o
   1   1  27       1919.90       1757.01       119.03 o
   3   1  27      18311.93      18952.35       351.24 o
   5   1  27       1367.41       1208.22       115.36 o
   7   1  27      16416.17      16589.22       528.85 o
 -14   2  27       1778.09       1827.93       134.83 o
 -12   2  27      16276.64      16357.04       438.96 o
 -10   2  27       3477.86       3438.25       164.04 o
  -8   2  27      12794.76      13336.96       311.16 o
  -6   2  27       6049.95       5943.54       177.24 o
  -4   2  27      12547.52      12930.39       263.99 o
  -2   2  27       6399.06       6231.31       232.21 o
   0   2  27       7189.25       7272.53       201.12 o
   2   2  27       7770.05       7630.04       212.64 o
   4   2  27       3474.17       3358.80       239.71 o
   6   2  27       8997.10       9457.80       298.76 o
 -13   3  27         62.78        194.84        73.21 o
 -11   3  27        853.95        838.04        89.36 o
  -9   3  27         50.13         45.25        51.69 o
  -7   3  27       2766.36       2563.16       201.73 o
  -5   3  27       2142.71       2252.27       150.74 o
  -3   3  27       5023.85       4954.06       197.58 o
  -1   3  27       2175.61       2235.67       162.43 o
   1   3  27      14092.29      13948.53       350.91 o
   3   3  27       2950.47       2741.84       181.61 o
   5   3  27       4980.20       4869.56       181.63 o
 -10   4  27        170.01        138.66        65.37 o
  -8   4  27      11143.58      11808.27       381.44 o
  -6   4  27          8.86         51.90        66.06 o
  -4   4  27      10010.29       9948.62       355.45 o
  -2   4  27       1173.18       1276.05       123.15 o
   0   4  27       3344.37       3362.98       154.66 o
   2   4  27       2144.72       2139.66       136.82 o
  -5   5  27         28.43         -3.82        67.15 o
  -3   5  27       7637.53       7610.72       220.34 o
 -14   0  28        266.06        213.40       114.17 o
 -12   0  28       5361.87       5701.35       263.91 o
 -10   0  28       2626.96       2937.41       290.63 o
  -8   0  28      13538.33      13892.43       392.61 o
  -6   0  28       5652.35       5396.26       238.45 o
  -4   0  28       8692.82       8921.97       315.34 o
  -2   0  28        808.61       1046.56       132.11 o
   0   0  28      17819.88      17419.22       469.04 o
   2   0  28       3499.40       3365.86       211.98 o
   4   0  28       3475.33       3436.69       224.34 o
   6   0  28         30.83        126.44        79.74 o
 -13   1  28       1070.30       1237.50       107.78 o
 -11   1  28        882.14        921.51        91.83 o
  -9   1  28        853.51        921.68        99.42 o
  -7   1  28       1239.41       1377.97       102.42 o
  -5   1  28          0.18         70.00        47.86 o
  -3   1  28       1811.09       1778.44       115.30 o
  -1   1  28         56.39        309.84        60.12 o
   1   1  28         40.53         12.11        42.96 o
   3   1  28       1909.69       1813.47       125.12 o
   5   1  28       1243.11       1389.57       116.34 o
 -12   2  28       3347.46       3324.50       178.28 o
 -10   2  28       2853.05       2872.09       147.25 o
  -8   2  28       5540.48       5431.35       201.33 o
  -6   2  28       3736.24       3754.75       143.96 o
  -4   2  28       9294.24       9054.24       225.25 o
  -2   2  28       8171.29       7984.78       212.99 o
   0   2  28       6987.23       6729.87       197.86 o
   2   2  28       1878.43       1956.14       126.75 o
   4   2  28       3129.29       3185.38       199.79 o
 -11   3  28       3240.11       3210.25       212.46 o
  -9   3  28       2707.82       2791.55       216.42 o
  -7   3  28       5055.24       5344.95       253.13 o
  -5   3  28        362.22        339.20        72.83 o
  -3   3  28       1490.21       1435.76       129.75 o
  -1   3  28        790.44        918.70       174.95 o
   1   3  28       2286.94       2490.43       171.72 o
   3   3  28       4482.34       4619.77       209.06 o
  -8   4  28       1275.50       1226.31       238.73 o
  -6   4  28       7740.69       7333.81       303.99 o
  -4   4  28        902.81        956.21       113.54 o
  -2   4  28       7441.04       7383.27       253.50 o
   0   4  28       2583.20       2683.95       179.78 o
 -13   1  29      17271.88      17469.51       350.73 o
 -11   1  29       5241.05       5127.82       245.79 o
  -9   1  29      13231.41      13656.16       534.55 o
  -7   1  29       9565.63       9667.41       231.87 o
  -5   1  29      11397.35      11868.51       263.28 o
  -3   1  29      12793.14      12650.10       277.03 o
  -1   1  29       9092.62       9547.33       241.24 o
   1   1  29        497.09        513.18       101.70 o
   3   1  29        253.95        291.14        65.60 o
 -12   2  29       3644.17       3743.32       219.82 o
 -10   2  29       2668.16       2688.29       233.54 o
  -8   2  29       3514.81       3364.09       163.50 o
  -6   2  29       2893.73       3025.68       137.06 o
  -4   2  29        783.67        984.45        91.57 o
  -2   2  29       2148.48       2239.46       135.49 o
   0   2  29         25.46         81.80        48.98 o
   2   2  29       1827.16       1964.21       131.96 o
  -9   3  29       6243.97       6141.04       415.18 o
  -7   3  29       5171.71       5398.27       259.85 o
  -5   3  29       3275.11       3477.27       176.22 o
  -3   3  29       3351.24       3142.92       179.85 o
  -1   3  29        331.52        461.58        85.30 o
   1   3  29        430.03        280.25       145.31 o
 -10   0  30       1487.06       1473.89       228.35 o
  -8   0  30      27923.20      28803.23       892.64 o
  -6   0  30       1418.73       1167.56       142.98 o
  -4   0  30      17109.67      17690.65       476.89 o
  -2   0  30       4628.02       4664.14       311.39 o
   0   0  30       2356.03       2339.06       306.20 o
   2   0  30        123.16        174.65        93.42 o
  -9   1  30        865.99        622.95       110.09 o
  -7   1  30         27.67         75.77        52.22 o
  -5   1  30       2150.81       2351.70       136.57 o
  -3   1  30        173.07        243.95        58.83 o
  -1   1  30       5041.09       5286.51       182.23 o
   1   1  30          6.69          0.78        51.51 o
  -8   2  30       5526.78       5760.75       215.57 o
  -6   2  30        166.28        151.01        63.73 o
  -4   2  30       3709.69       3655.86       190.27 o
  -2   2  30        181.73        219.15        60.03 o
   0   2  30       1200.34       1131.39       163.91 o
  -7   1  31       7244.19       7795.97       251.12 o
  -5   1  31       3525.45       3326.56       161.28 o
  -3   1  31       1964.69       2145.38       136.02 o
                                                
